# Supplementary material for: Long Noncoding RNA HCP5, a Hybrid HLA Class I Endogenous Retroviral Gene: Structure, Expression, and Disease Associations
Source: Cells. 2019 May 20;8(5):480. doi: 10.3390/cells8050480 (PMC6562477; doi:10.3390/cells8050480)
Supplement: Supplementary file 1 [file cells-08-00480-s001.zip]

Archive with 6 entries (5 files):
- cells-509729 supplementary-5.20/
- cells-509729 supplementary-5.20/Table S5.HCP5.Chemical Interactions.xls
- cells-509729 supplementary-5.20/_Table S1. Databases and repositories copy.pdf
- cells-509729 supplementary-5.20/_Table S2.HCP5 functional associations copy.xls
- cells-509729 supplementary-5.20/_Table S3. HCP5promoteralignment.result.clustalw_aln.xls
- cells-509729 supplementary-5.20/_Table S4. TranscriptionFactors copy.pdf
