# Supplementary material for: Long Noncoding RNA HCP5, a Hybrid HLA Class I Endogenous Retroviral Gene: Structure, Expression, and Disease Associations
Source: Cells. 2019 May 20;8(5):480. doi: 10.3390/cells8050480 (PMC6562477; doi:10.3390/cells8050480)
Supplement: Supplementary file 1 [file cells-08-00480-s001.zip › cells-509729 supplementary-5.20/Table S5.HCP5.Chemical Interactions.xls]

## Sheet: Table E2.HCP5.Chemical Interact
Table S5. Chemical and drug effects on HCP5 expression and inferred diseases
ChemicalName	ChemicalID*	HCP5 Expression	Disease: drug treatment or cause	PubMedIDs
Aflatoxin B1, immunosuppressive and mutagenic mycotoxin	D016604	methylation up	Congenital abnormalities, cirrhosis, cancer	27153756
(+)-JQ1 compound, a thienotriazolodiazepine anticancer drug	C561695	increased	Chemotherapy drug for treatment of cancers	27432991
Acetaminophen, Paracetamol analgesic	D000082	increased	Analgesic for pain associated with many diseases	22230336
Benzo(a)pyrene, mutagen and carcinogen	D001564	increased	Multiple diseases, cancer	20106945
Decitabine or 5-aza-2'-deoxycytidine, anticancer chemotherapy drug	D000077209	increased	Drug for treatment of myelodysplastic syndromes and acute myeloid leukaemia	23300844
DEET, diethyltoluamide in insect repellents	D003671	increased	Skin and eye irritant	28991164
Entinostat, benzamide anticancer drug	C118739	increased	Drug for cancer treatment	26272509|27188386
Estradiol, steroid hormone	D004958	increased	Hormonal imbalance	21185374
Fipronil, insecticide	C082360	increased	Moderately hazardous pesticide, carcinogenic in rats	28991164
Silicon Dioxide, silica	D012822	increased	Silica dust can cause silicosis, bronchitis, lung cancer and promote autoimmune diseases	25351596
Tetrachlorodibenzodioxin, Agent Orange herbicide	D013749	increased	Possible carcinogen and teratogen, malaise, amenorrhea, chloracne	20106945
Valproic Acid, anticonvulsant medication	D014635	increased	Anticonvulsant medication for epilepsy, used for bipolar disorder and migraines	24935251|28001369
Cisplatin, anticancer chemotherapy drug, alkylating agent	D002945	decreased	Chemotherapy drug for treatment of cancers	23300844
1-Butanol, toxicant	D020001	decreased	Nervous & digestive system disease	29432896
2-methyl-2H-pyrazole-3-carboxylic acid (2-methyl-4-o-tolylazophenyl)amide, antidioxin agent	C511621	decreased	Digestive system disease, wounds and injuries	28655636
Air Pollutants, environmental toxicant	D000393	decreased	Multiple diseases	23649983
Antirheumatic Agents	D018501	decreased	Treatment for muscular skeletal, connective tissue, Immune system diseases	24449571
Arsenicals, environmental toxicant	D001152	decreased	Multiple diseases, cancer	28625800
Aspirin	D001241	decreased	Analgesic for multiple diseases and immune system diseases	15928584
Benzamide, NOG protein, Phenylmercuric Acetate	C459179	decreased	Benzamide derivatives have antimicrobial, analgesic, antiflammatory and anticancer activities	27188386
Cyclosporine, immuno suppressant	D016572	decreased	Immunosuppressant for organ transplant for autoimmune diseases	20106945|27989131
Doxorubicin, anthracycline anticancer chemotherapy drug	D004317	decreased	Drug for cancer treatment	29803840
Gasoline, environmental toxicant	D005742	decreased	Multiple diseases, immune system disease, cancer	29432896
GSK-J4, H3K27 histone demethylase inhibitor, anticancer drug	C000593030	decreased	Drug for treatment of myelodysplastic syndromes and acute myeloid leukaemia	29301935
Methylmercuric chloride, environmental toxicant	C004925	decreased	Neurological disorders	28001369
Monomethylarsonous acid, toxic arsenic metabolite	C406082	decreased	Toxic arsenic metabolite damages liver cells and suppresses innate immune response	22108045
Particulate Matter, environmental toxicant	D052638	decreased	Multiple diseases, immune system disease, cancer	28655636
Phenylmercuric Acetate, herbicide, disinfectant, preservative	D010662	decreased	Toxic effects, dermatitis, allergies, mutagen and neurotoxicant	26272509
Phenylmercuric Acetate, NOG protein	D010662	decreased	Toxic effects, dermatitis, allergies, mutagen and neurotoxicant	27188386
Polycyclic Aromatic Hydrocarbons, environmental hazard	D011084	decreased	Carcinogens, immunosuppressants, contributes to cardiovascular and developmental diseases	29432896
potassium chromate(VI), industrial and environmental carcinogen	C027373	decreased	Carcinogen, immunosuppressant	22714537
Pyrimidine, NOG protein, Phenylmercuric Acetate	C516138	decreased	Pyrimidine in barbiturates and HIV drug, zidovudine	27188386
Sodium arsenite, pesticide, antiseptic.	C017947	decreased	Carcinogenic and teratogenic effects	24516582
Tobacco Smoke Pollution, environmental toxicant	D014028	decreased	Multiple diseases and cancers	22363418|28065790
Tris(1,3-dichloro-2-propyl)phosphate, pesticide, flame retardant, plasticizer	C016805	decreased	Low acute neurotoxicity, possible carcininogen	26179874
Vehicle Emissions, environmental toxicant	D001335	decreased	Multiple diseases, immune system disease, cancer	28655636
Phenobarbital, barbiturate	D010634	affected	Sedative and anticonvulsant for epilepsy treatment	19159669
*Data source: Comparative Toxicogenomics database. http://ctd.mdibl.org
