# Supplementary material for: Long Noncoding RNA HCP5, a Hybrid HLA Class I Endogenous Retroviral Gene: Structure, Expression, and Disease Associations
Source: Cells. 2019 May 20;8(5):480. doi: 10.3390/cells8050480 (PMC6562477; doi:10.3390/cells8050480)
Supplement: Supplementary file 1 [file cells-08-00480-s001.zip › cells-509729 supplementary-5.20/_Table S2.HCP5 functional associations copy.xls]

## Sheet: HCP5 associations.tsv
Table S2. At least 1,899 HCP5 functional associations with biological entities found within the Harmonizome datasets
association	dataset	threshold value	standardized value*
GTEX-WCDI-0008-SM-47JYE	GTEx Tissue Sample Gene Expression Profiles	-1	-3.40649
OE19	COSMIC Cell Line Gene CNV Profiles	-1	-3.24687
SF172	CCLE Cell Line Gene CNV Profiles	-1	-3.21049
GTEX-R45C-0008-SM-48FF2	GTEx Tissue Sample Gene Expression Profiles	-1	-3.11957
GTEX-X4XX-0008-SM-46MVK	GTEx Tissue Sample Gene Expression Profiles	-1	-3.1065
MKN-7	Klijn et al., Nat. Biotechnol., 2015 Cell Line Gene CNV Profiles	-1	-2.87376
GTEX-O5YT-0008-SM-4E3IQ	GTEx Tissue Sample Gene Expression Profiles	-1	-2.83822
GTEX-XOTO-0008-SM-4GICE	GTEx Tissue Sample Gene Expression Profiles	-1	-2.74722
KP4	Klijn et al., Nat. Biotechnol., 2015 Cell Line Gene CNV Profiles	-1	-2.74313
OE19	CCLE Cell Line Gene CNV Profiles	-1	-2.59447
inferolateral temporal cortex (area TEv, area 20)_4 mos_M_12296	Allen Brain Atlas Developing Human Brain Tissue Gene Expression Profiles by Microarray	-1	-2.57077
interpeduncular nucleus	Allen Brain Atlas Prenatal Human Brain Tissue Gene Expression Profiles	-1	-2.5615
GTEX-TMMY-0008-SM-4DXU3	GTEx Tissue Sample Gene Expression Profiles	-1	-2.519
lateral tuberal nuclei	Allen Brain Atlas Prenatal Human Brain Tissue Gene Expression Profiles	-1	-2.47158
ABL1_mutant_179_GSE45452	GEO Signatures of Differentially Expressed Genes for Kinase Perturbations	-1	-2.43179
GTEX-POYW-0008-SM-48TE4	GTEx Tissue Sample Gene Expression Profiles	-1	-2.42042
GTEX-UJMC-0008-SM-4IHKK	GTEx Tissue Sample Gene Expression Profiles	-1	-2.39956
paracentral lobule, posterior part, right, bank of cingulate sulcus	Allen Brain Atlas Adult Human Brain Tissue Gene Expression Profiles	-1	-2.36991
MKN7	CCLE Cell Line Gene CNV Profiles	-1	-2.34526
superior colliculus, right	Allen Brain Atlas Adult Human Brain Tissue Gene Expression Profiles	-1	-2.30695
GTEX-SUCS-0008-SM-4DM53	GTEx Tissue Sample Gene Expression Profiles	-1	-2.27736
GTEX-Q2AH-0008-SM-48U2J	GTEx Tissue Sample Gene Expression Profiles	-1	-2.25781
KP4	CCLE Cell Line Gene CNV Profiles	-1	-2.20613
GTEX-NFK9-0008-SM-4E3JE	GTEx Tissue Sample Gene Expression Profiles	-1	-2.18978
paracentral lobule, posterior part, right, lateral bank of gyrus	Allen Brain Atlas Adult Human Brain Tissue Gene Expression Profiles	-1	-2.16551
OCI-LY-10	Klijn et al., Nat. Biotechnol., 2015 Cell Line Gene CNV Profiles	-1	-2.1629
GTEX-RNOR-0008-SM-48FEY	GTEx Tissue Sample Gene Expression Profiles	-1	-2.147
GTEX-U3ZH-0008-SM-4DXT2	GTEx Tissue Sample Gene Expression Profiles	-1	-2.13177
GTEX-N7MS-0008-SM-4E3JI	GTEx Tissue Sample Gene Expression Profiles	-1	-2.11831
GTEX-TMZS-0008-SM-47JWM	GTEx Tissue Sample Gene Expression Profiles	-1	-2.11464
SP in entorhinal cortex	Allen Brain Atlas Prenatal Human Brain Tissue Gene Expression Profiles	-1	-2.10232
SNU308	CCLE Cell Line Gene CNV Profiles	-1	-2.08783
GTEX-RM2N-0008-SM-48FF3	GTEx Tissue Sample Gene Expression Profiles	-1	-2.07506
THP-1	Klijn et al., Nat. Biotechnol., 2015 Cell Line Gene CNV Profiles	-1	-2.07142
GTEX-WEY5-0008-SM-4LMKC	GTEx Tissue Sample Gene Expression Profiles	-1	-2.06919
GTEX-RWS6-0008-SM-47JYV	GTEx Tissue Sample Gene Expression Profiles	-1	-2.06495
GTEX-PWN1-0008-SM-48TEA	GTEx Tissue Sample Gene Expression Profiles	-1	-2.04657
GTEX-OHPM-0008-SM-4E3IP	GTEx Tissue Sample Gene Expression Profiles	-1	-2.02182
anterior (rostral) cingulate (medial prefrontal) cortex_8 pcw_M_13058	Allen Brain Atlas Developing Human Brain Tissue Gene Expression Profiles by Microarray	-1	-2.02042
GTEX-X4XY-0008-SM-46MVL	GTEx Tissue Sample Gene Expression Profiles	-1	-2.0083
HSC3	CCLE Cell Line Gene CNV Profiles	-1	-2.004
GTEX-NL3H-0008-SM-4E3HU	GTEx Tissue Sample Gene Expression Profiles	-1	-2.00175
anterior orbital gyrus, right	Allen Brain Atlas Adult Human Brain Tissue Gene Expression Profiles	-1	-1.98898
KASUMI-1	Klijn et al., Nat. Biotechnol., 2015 Cell Line Gene CNV Profiles	-1	-1.96848
A-Vietnam-1203-2004(H5N1)_3Hour_21865398_GSE28166	GEO Signatures of Differentially Expressed Genes for Viral Infections	-1	-1.93216
GTEX-T2YK-0008-SM-4DM6M	GTEx Tissue Sample Gene Expression Profiles	-1	-1.92859
GTEX-NPJ7-0008-SM-4E3JS	GTEx Tissue Sample Gene Expression Profiles	-1	-1.91611
OVKATE	Klijn et al., Nat. Biotechnol., 2015 Cell Line Gene CNV Profiles	-1	-1.9088
KM-12	Klijn et al., Nat. Biotechnol., 2015 Cell Line Gene CNV Profiles	-1	-1.9088
GTEX-S7SE-0008-SM-33HB1	GTEx Tissue Sample Gene Expression Profiles	-1	-1.90644
HCC4006	CCLE Cell Line Gene CNV Profiles	-1	-1.88969
anterior (rostral) cingulate (medial prefrontal) cortex_13 pcw_M_12888	Allen Brain Atlas Developing Human Brain Tissue Gene Expression Profiles by Microarray	-1	-1.88793
GTEX-OIZG-0008-SM-4E3J2	GTEx Tissue Sample Gene Expression Profiles	-1	-1.86724
GTEX-OHPN-0008-SM-4E3HW	GTEx Tissue Sample Gene Expression Profiles	-1	-1.8658
8MGBA	CCLE Cell Line Gene CNV Profiles	-1	-1.86389
outer CP in temporal polar cortex	Allen Brain Atlas Prenatal Human Brain Tissue Gene Expression Profiles	-1	-1.86287
GTEX-NL3G-0008-SM-4E3JX	GTEx Tissue Sample Gene Expression Profiles	-1	-1.84723
GTEX-R3RS-0008-SM-48FF1	GTEx Tissue Sample Gene Expression Profiles	-1	-1.83941
SUPHD1	CCLE Cell Line Gene CNV Profiles	-1	-1.83898
primary motor-sensory cortex (samples)_16 pcw_M_12287	Allen Brain Atlas Developing Human Brain Tissue Gene Expression Profiles by Microarray	-1	-1.82815
GTEX-RWSA-0008-SM-47JYX	GTEx Tissue Sample Gene Expression Profiles	-1	-1.81874
GTEX-XMD1-0008-SM-4AT41	GTEx Tissue Sample Gene Expression Profiles	-1	-1.81653
GTEX-OXRK-0008-SM-3NB28	GTEx Tissue Sample Gene Expression Profiles	-1	-1.8064
GTEX-R55G-0008-SM-48FEX	GTEx Tissue Sample Gene Expression Profiles	-1	-1.79973
GTEX-Q734-0008-SM-48U2I	GTEx Tissue Sample Gene Expression Profiles	-1	-1.78623
GTEX-RN64-0008-SM-48FEZ	GTEx Tissue Sample Gene Expression Profiles	-1	-1.78591
GTEX-Q2AG-0008-SM-48U2K	GTEx Tissue Sample Gene Expression Profiles	-1	-1.78004
GTEX-RVPU-0008-SM-3NM8B	GTEx Tissue Sample Gene Expression Profiles	-1	-1.77809
dorsolateral prefrontal cortex_16 pcw_M_12837	Allen Brain Atlas Developing Human Brain Tissue Gene Expression Profiles by Microarray	-1	-1.77756
Primary hematopoietic stem cells G-CSF-mobilized Female RO_01480	Roadmap Epigenomics Cell and Tissue DNA Methylation Profiles	-1	-1.76867
central nuclear group	Allen Brain Atlas Prenatal Human Brain Tissue Gene Expression Profiles	-1	-1.76653
GTEX-QMR6-0008-SM-447AV	GTEx Tissue Sample Gene Expression Profiles	-1	-1.76013
HCC4006	Klijn et al., Nat. Biotechnol., 2015 Cell Line Gene CNV Profiles	-1	-1.74884
posterior (caudal) superior temporal cortex (area 22c)_3 yrs_M_12980	Allen Brain Atlas Developing Human Brain Tissue Gene Expression Profiles by Microarray	-1	-1.7116
SNU1214	CCLE Cell Line Gene CNV Profiles	-1	-1.71035
GTEX-XUYS-0008-SM-47JYZ	GTEx Tissue Sample Gene Expression Profiles	-1	-1.69957
KM12	CCLE Cell Line Gene CNV Profiles	-1	-1.68222
lateral subdivision of BNST	Allen Brain Atlas Prenatal Human Brain Tissue Gene Expression Profiles	-1	-1.68006
THP1	CCLE Cell Line Gene CNV Profiles	-1	-1.67783
GTEX-XPT6-0008-SM-4B64Q	GTEx Tissue Sample Gene Expression Profiles	-1	-1.66818
KYSE-150	Klijn et al., Nat. Biotechnol., 2015 Cell Line Gene CNV Profiles	-1	-1.65066
GTEX-RU1J-0008-SM-46MV9	GTEx Tissue Sample Gene Expression Profiles	-1	-1.64976
dorsolateral prefrontal cortex_9 pcw_M_12833	Allen Brain Atlas Developing Human Brain Tissue Gene Expression Profiles by Microarray	-1	-1.64914
GTEX-R55E-0008-SM-48FCG	GTEx Tissue Sample Gene Expression Profiles	-1	-1.64895
GTEX-UTHO-0008-SM-4JBID	GTEx Tissue Sample Gene Expression Profiles	-1	-1.64302
GTEX-O5YU-0008-SM-4E3I7	GTEx Tissue Sample Gene Expression Profiles	-1	-1.63497
muscle	GTEx Tissue Gene Expression Profiles	-1	-1.63443
GTEX-NL4W-0008-SM-4E3I2	GTEx Tissue Sample Gene Expression Profiles	-1	-1.61895
GI1	CCLE Cell Line Gene CNV Profiles	-1	-1.61256
GTEX-RVPV-0008-SM-47JYW	GTEx Tissue Sample Gene Expression Profiles	-1	-1.60674
Essential Thrombocytemia_Thrombocyte_GSE2006	GEO Signatures of Differentially Expressed Genes for Diseases	-1	-1.60635
GTEX-XXEK-0008-SM-4BRW7	GTEx Tissue Sample Gene Expression Profiles	-1	-1.6061
GTEX-RU72-0011-R11A-SM-2TF6J	GTEx Tissue Sample Gene Expression Profiles	-1	-1.60286
GTEX-XPVG-0008-SM-4GICH	GTEx Tissue Sample Gene Expression Profiles	-1	-1.60275
A-Vietnam-1203_CIP048_RG3-2004(H5N1)mutPB1-F2del_7Hour_None_GSE43203	GEO Signatures of Differentially Expressed Genes for Viral Infections	-1	-1.60186
SNUC4	CCLE Cell Line Gene CNV Profiles	-1	-1.59915
GTEX-O5YW-0008-SM-4E3IE	GTEx Tissue Sample Gene Expression Profiles	-1	-1.59449
upper limb region of M1	Allen Brain Atlas Prenatal Human Brain Tissue Gene Expression Profiles	-1	-1.59404
GTEX-PW2O-0008-SM-48TEB	GTEx Tissue Sample Gene Expression Profiles	-1	-1.59058
KPNRTBM1	CCLE Cell Line Gene CNV Profiles	-1	-1.58629
GTEX-S4Z8-0008-SM-33HAZ	GTEx Tissue Sample Gene Expression Profiles	-1	-1.58179
GTEX-TSE9-0008-SM-4DXT8	GTEx Tissue Sample Gene Expression Profiles	-1	-1.57975
superior frontal gyrus, left	Allen Brain Atlas Adult Human Brain Tissue Gene Expression Profiles	-1	-1.57045
GTEX-SN8G-0008-SM-4DM4X	GTEx Tissue Sample Gene Expression Profiles	-1	-1.56062
CHP-212	Klijn et al., Nat. Biotechnol., 2015 Cell Line Gene Expression Profiles	-1	-1.55548
LXFL529	Klijn et al., Nat. Biotechnol., 2015 Cell Line Gene Expression Profiles	-1	-1.55271
SCLC-21H	Klijn et al., Nat. Biotechnol., 2015 Cell Line Gene Expression Profiles	-1	-1.55093
HCC1897	CCLE Cell Line Gene CNV Profiles	-1	-1.5433
GTEX-TML8-0008-SM-4DXUI	GTEx Tissue Sample Gene Expression Profiles	-1	-1.54314
GTEX-QESD-0008-SM-447B2	GTEx Tissue Sample Gene Expression Profiles	-1	-1.54024
GTEX-S7SF-0008-SM-3NM8T	GTEx Tissue Sample Gene Expression Profiles	-1	-1.53969
CL11	CCLE Cell Line Gene CNV Profiles	-1	-1.5382
amygdaloid complex_12 pcw_F_13060	Allen Brain Atlas Developing Human Brain Tissue Gene Expression Profiles by Microarray	-1	-1.53279
GTEX-O5YV-0008-SM-4E3HP	GTEx Tissue Sample Gene Expression Profiles	-1	-1.53091
GTEX-OXRL-0008-SM-3NB29	GTEx Tissue Sample Gene Expression Profiles	-1	-1.52535
SNUC2A	CCLE Cell Line Gene CNV Profiles	-1	-1.52453
DB	Klijn et al., Nat. Biotechnol., 2015 Cell Line Gene Expression Profiles	-1	-1.51364
HCC70	Klijn et al., Nat. Biotechnol., 2015 Cell Line Gene CNV Profiles	-1	-1.50908
VZ in dorsomedial parietal cortex (area 7m)	Allen Brain Atlas Prenatal Human Brain Tissue Gene Expression Profiles	-1	-1.50809
SG in midlateral extrastriate cortex (area 19)	Allen Brain Atlas Prenatal Human Brain Tissue Gene Expression Profiles	-1	-1.50174
GTEX-P44H-0008-SM-48TDW	GTEx Tissue Sample Gene Expression Profiles	-1	-1.50013
NCI-H1573	Klijn et al., Nat. Biotechnol., 2015 Cell Line Gene CNV Profiles	-1	-1.49851
lower (caudal) rhombic lip	Allen Brain Atlas Prenatal Human Brain Tissue Gene Expression Profiles	-1	-1.49671
GTEX-T6MN-0008-SM-4DM7H	GTEx Tissue Sample Gene Expression Profiles	-1	-1.49226
SK-CO-1	Klijn et al., Nat. Biotechnol., 2015 Cell Line Gene Expression Profiles	-1	-1.48879
GTEX-X88G-0008-SM-47JWN	GTEx Tissue Sample Gene Expression Profiles	-1	-1.48711
GTEX-XQ3S-0008-SM-4GIDZ	GTEx Tissue Sample Gene Expression Profiles	-1	-1.48604
HCC1011	Klijn et al., Nat. Biotechnol., 2015 Cell Line Gene CNV Profiles	-1	-1.47777
P31FUJ	CCLE Cell Line Gene CNV Profiles	-1	-1.47186
MZ in granular insular cortex	Allen Brain Atlas Prenatal Human Brain Tissue Gene Expression Profiles	-1	-1.47102
GTEX-SJXC-0008-SM-4DM7G	GTEx Tissue Sample Gene Expression Profiles	-1	-1.46788
GTEX-U8T8-0008-SM-4DXSP	GTEx Tissue Sample Gene Expression Profiles	-1	-1.46367
EVSA-T	Klijn et al., Nat. Biotechnol., 2015 Cell Line Gene Expression Profiles	-1	-1.46031
GTEX-OHPL-0008-SM-4E3I9	GTEx Tissue Sample Gene Expression Profiles	-1	-1.45908
GTEX-XUJ4-0008-SM-4BOQI	GTEx Tissue Sample Gene Expression Profiles	-1	-1.45169
GTEX-QXCU-0008-SM-48FCH	GTEx Tissue Sample Gene Expression Profiles	-1	-1.44865
GTEX-U4B1-0008-SM-4DXUW	GTEx Tissue Sample Gene Expression Profiles	-1	-1.44513
GTEX-W5WG-0008-SM-4KL25	GTEx Tissue Sample Gene Expression Profiles	-1	-1.44463
GTEX-U8XE-0008-SM-4E3K4	GTEx Tissue Sample Gene Expression Profiles	-1	-1.44391
KPL-1	Klijn et al., Nat. Biotechnol., 2015 Cell Line Gene Expression Profiles	-1	-1.44264
GTEX-PSDG-0008-SM-48TE5	GTEx Tissue Sample Gene Expression Profiles	-1	-1.44166
GTEX-XUZC-0008-SM-4BOQG	GTEx Tissue Sample Gene Expression Profiles	-1	-1.43402
928 MEL	Klijn et al., Nat. Biotechnol., 2015 Cell Line Gene Expression Profiles	-1	-1.43196
NCI-H1651	Klijn et al., Nat. Biotechnol., 2015 Cell Line Gene CNV Profiles	-1	-1.42492
NCI-H1092	Klijn et al., Nat. Biotechnol., 2015 Cell Line Gene CNV Profiles	-1	-1.42492
GTEX-RU72-0008-SM-46MV8	GTEx Tissue Sample Gene Expression Profiles	-1	-1.4208
GTEX-QV31-0008-SM-447AT	GTEx Tissue Sample Gene Expression Profiles	-1	-1.41886
primary motor cortex (area M1, area 4)_24 pcw_M_12288	Allen Brain Atlas Developing Human Brain Tissue Gene Expression Profiles by Microarray	-1	-1.41571
KASUMI1	CCLE Cell Line Gene CNV Profiles	-1	-1.40922
SNU1197	CCLE Cell Line Gene CNV Profiles	-1	-1.3976
COLO 853	Klijn et al., Nat. Biotechnol., 2015 Cell Line Gene Expression Profiles	-1	-1.39427
OVKATE	CCLE Cell Line Gene CNV Profiles	-1	-1.38975
GTEX-V1D1-0008-SM-4JBIJ	GTEx Tissue Sample Gene Expression Profiles	-1	-1.38718
GTEX-QMRM-0008-SM-447B1	GTEx Tissue Sample Gene Expression Profiles	-1	-1.38605
GTEX-XYKS-0008-SM-4BRW6	GTEx Tissue Sample Gene Expression Profiles	-1	-1.3804
frontal pole, right, inferior aspect	Allen Brain Atlas Adult Human Brain Tissue Gene Expression Profiles	-1	-1.37814
GTEX-X5EB-0008-SM-46MU3	GTEx Tissue Sample Gene Expression Profiles	-1	-1.37704
NUDUL1	CCLE Cell Line Gene CNV Profiles	-1	-1.37541
GTEX-RTLS-0008-SM-48FET	GTEx Tissue Sample Gene Expression Profiles	-1	-1.37104
GTEX-R55D-0008-SM-48FEV	GTEx Tissue Sample Gene Expression Profiles	-1	-1.37032
NCIN87	CCLE Cell Line Gene CNV Profiles	-1	-1.36732
GTEX-WH7G-0008-SM-4LVNM	GTEx Tissue Sample Gene Expression Profiles	-1	-1.36354
outer SZ in posterior parahippocampal cortex	Allen Brain Atlas Prenatal Human Brain Tissue Gene Expression Profiles	-1	-1.36045
GTEX-XLM4-0008-SM-4AT4W	GTEx Tissue Sample Gene Expression Profiles	-1	-1.35965
GTEX-XBEC-0008-SM-4AT3X	GTEx Tissue Sample Gene Expression Profiles	-1	-1.35905
ventrolateral prefrontal cortex_8 pcw_M_13058	Allen Brain Atlas Developing Human Brain Tissue Gene Expression Profiles by Microarray	-1	-1.35696
amygdaloid complex_1 yrs_F_12830	Allen Brain Atlas Developing Human Brain Tissue Gene Expression Profiles by Microarray	-1	-1.35696
NCIH1092	CCLE Cell Line Gene CNV Profiles	-1	-1.3561
GTEX-XV7Q-0008-SM-4BRWL	GTEx Tissue Sample Gene Expression Profiles	-1	-1.34557
GTEX-XK95-0008-SM-4AT5G	GTEx Tissue Sample Gene Expression Profiles	-1	-1.34258
GTEX-OHPK-0008-SM-4E3JL	GTEx Tissue Sample Gene Expression Profiles	-1	-1.33964
GTEX-S4P3-0008-SM-3NM8R	GTEx Tissue Sample Gene Expression Profiles	-1	-1.33671
primary auditory cortex (core)_21 pcw_M_12886	Allen Brain Atlas Developing Human Brain Tissue Gene Expression Profiles by Microarray	-1	-1.33343
HCC1263	Klijn et al., Nat. Biotechnol., 2015 Cell Line Gene CNV Profiles	-1	-1.32772
GTEX-QDVN-0008-SM-48U2D	GTEx Tissue Sample Gene Expression Profiles	-1	-1.32514
GTEX-P4QS-0008-SM-48TDY	GTEx Tissue Sample Gene Expression Profiles	-1	-1.31934
lateral ganglionic eminence_8 pcw_M_13058	Allen Brain Atlas Developing Human Brain Tissue Gene Expression Profiles by Microarray	-1	-1.31754
GTEX-PX3G-0008-SM-48U2L	GTEx Tissue Sample Gene Expression Profiles	-1	-1.31489
GTEX-UJHI-0008-SM-4IHL1	GTEx Tissue Sample Gene Expression Profiles	-1	-1.31321
GTEX-P78B-0008-SM-48TE1	GTEx Tissue Sample Gene Expression Profiles	-1	-1.3059
GTEX-QDT8-0008-SM-48U2F	GTEx Tissue Sample Gene Expression Profiles	-1	-1.29605
GTEX-S4UY-0008-SM-3NM8H	GTEx Tissue Sample Gene Expression Profiles	-1	-1.29471
GTEX-T2IS-0008-SM-4DM75	GTEx Tissue Sample Gene Expression Profiles	-1	-1.29034
Hypothalamus	BioGPS Human Cell Type and Tissue Gene Expression Profiles	-1	-1.2892
GTEX-VUSH-0008-SM-47JWK	GTEx Tissue Sample Gene Expression Profiles	-1	-1.28851
GTEX-QV44-0008-SM-447AX	GTEx Tissue Sample Gene Expression Profiles	-1	-1.28325
primary motor cortex (area M1, area 4)_13 yrs_F_12831	Allen Brain Atlas Developing Human Brain Tissue Gene Expression Profiles by Microarray	-1	-1.28138
NCI-H146	Klijn et al., Nat. Biotechnol., 2015 Cell Line Gene Expression Profiles	-1	-1.2727
Wholebrain	BioGPS Human Cell Type and Tissue Gene Expression Profiles	-1	-1.27107
SK-MES-1	Klijn et al., Nat. Biotechnol., 2015 Cell Line Gene CNV Profiles	-1	-1.26986
KP-3	Klijn et al., Nat. Biotechnol., 2015 Cell Line Gene CNV Profiles	-1	-1.2688
A549	Klijn et al., Nat. Biotechnol., 2015 Cell Line Gene CNV Profiles	-1	-1.2688
UM-UC-1	Klijn et al., Nat. Biotechnol., 2015 Cell Line Gene CNV Profiles	-1	-1.2688
GTEX-UPK5-0008-SM-4IHJD	GTEx Tissue Sample Gene Expression Profiles	-1	-1.26809
GTEX-QVJO-0008-SM-447AU	GTEx Tissue Sample Gene Expression Profiles	-1	-1.26219
subgranular zone of rostral dentate gyrus	Allen Brain Atlas Prenatal Human Brain Tissue Gene Expression Profiles	-1	-1.26138
GTEX-T5JW-0008-SM-4DM5X	GTEx Tissue Sample Gene Expression Profiles	-1	-1.26045
GTEX-TKQ2-0008-SM-4DM5L	GTEx Tissue Sample Gene Expression Profiles	-1	-1.25796
GTEX-WFJO-0008-SM-4LVN7	GTEx Tissue Sample Gene Expression Profiles	-1	-1.25277
COR-L279	Klijn et al., Nat. Biotechnol., 2015 Cell Line Gene Expression Profiles	-1	-1.25006
cuneus, right, striate	Allen Brain Atlas Adult Human Brain Tissue Gene Expression Profiles	-1	-1.24848
GTEX-WFG8-0008-SM-4LVN6	GTEx Tissue Sample Gene Expression Profiles	-1	-1.24551
GTEX-VUSG-0008-SM-4KL24	GTEx Tissue Sample Gene Expression Profiles	-1	-1.24406
superior occipital gyrus, right, inferior bank of gyrus	Allen Brain Atlas Adult Human Brain Tissue Gene Expression Profiles	-1	-1.24243
dorsal thalamus_9 pcw_M_12833	Allen Brain Atlas Developing Human Brain Tissue Gene Expression Profiles by Microarray	-1	-1.23922
GTEX-P4QR-0008-SM-48TE2	GTEx Tissue Sample Gene Expression Profiles	-1	-1.23531
LN18	BioGPS Cell Line Gene Expression Profiles	-1	-1.23415
GTEX-X5EB-2626-SM-4E3HZ	GTEx Tissue Sample Gene Expression Profiles	-1	-1.23385
GTEX-R53T-0008-SM-48FEW	GTEx Tissue Sample Gene Expression Profiles	-1	-1.23202
GTEX-P4PQ-0008-SM-48TDX	GTEx Tissue Sample Gene Expression Profiles	-1	-1.23146
GTEX-PLZ4-0008-SM-48TE6	GTEx Tissue Sample Gene Expression Profiles	-1	-1.22955
paracentral lobule, posterior part, left, lateral bank of gyrus	Allen Brain Atlas Adult Human Brain Tissue Gene Expression Profiles	-1	-1.22733
posteroventral (inferior) parietal cortex_12 pcw_F_13060	Allen Brain Atlas Developing Human Brain Tissue Gene Expression Profiles by Microarray	-1	-1.22691
GTEX-S4Q7-0008-SM-3NM8A	GTEx Tissue Sample Gene Expression Profiles	-1	-1.22599
SHSYSY-RA	BioGPS Cell Line Gene Expression Profiles	-1	-1.22368
GTEX-W5X1-0008-SM-4LMKA	GTEx Tissue Sample Gene Expression Profiles	-1	-1.22225
GTEX-XBED-0008-SM-47JWO	GTEx Tissue Sample Gene Expression Profiles	-1	-1.21267
CHAGO-K-1	Klijn et al., Nat. Biotechnol., 2015 Cell Line Gene Expression Profiles	-1	-1.21116
GTEX-QEG4-0008-SM-48TYZ	GTEx Tissue Sample Gene Expression Profiles	-1	-1.20887
GTEX-PVOW-0008-SM-48TE8	GTEx Tissue Sample Gene Expression Profiles	-1	-1.20787
HCC827	Klijn et al., Nat. Biotechnol., 2015 Cell Line Gene CNV Profiles	-1	-1.20176
GR-M	Klijn et al., Nat. Biotechnol., 2015 Cell Line Gene CNV Profiles	-1	-1.20176
A-375	Klijn et al., Nat. Biotechnol., 2015 Cell Line Gene CNV Profiles	-1	-1.20176
GTEX-QEL4-0008-SM-447AZ	GTEx Tissue Sample Gene Expression Profiles	-1	-1.20175
GTEX-T6MO-0008-SM-4DM6T	GTEx Tissue Sample Gene Expression Profiles	-1	-1.19869
anterior hypothalamic nucleus	Allen Brain Atlas Prenatal Human Brain Tissue Gene Expression Profiles	-1	-1.1954
inferolateral temporal cortex (area TEv, area 20)_16 pcw_M_12879	Allen Brain Atlas Developing Human Brain Tissue Gene Expression Profiles by Microarray	-1	-1.19239
ventrolateral prefrontal cortex_13 pcw_M_12888	Allen Brain Atlas Developing Human Brain Tissue Gene Expression Profiles by Microarray	-1	-1.18837
GTEX-S95S-0008-SM-4AT5M	GTEx Tissue Sample Gene Expression Profiles	-1	-1.18752
GTEX-SNMC-0008-SM-4DM5A	GTEx Tissue Sample Gene Expression Profiles	-1	-1.18542
GTEX-OOBJ-0008-SM-3NB26	GTEx Tissue Sample Gene Expression Profiles	-1	-1.18541
U138	BioGPS Cell Line Gene Expression Profiles	-1	-1.18518
GTEX-U412-0008-SM-4DXTE	GTEx Tissue Sample Gene Expression Profiles	-1	-1.18057
GTEX-P4QT-0008-SM-48TDZ	GTEx Tissue Sample Gene Expression Profiles	-1	-1.17606
inner portion of medial ganglionic eminence	Allen Brain Atlas Prenatal Human Brain Tissue Gene Expression Profiles	-1	-1.16979
GTEX-X62O-0008-SM-46MU5	GTEx Tissue Sample Gene Expression Profiles	-1	-1.1612
GTEX-R55C-0008-SM-48FCF	GTEx Tissue Sample Gene Expression Profiles	-1	-1.16027
molecular layer of rostral subiculum	Allen Brain Atlas Prenatal Human Brain Tissue Gene Expression Profiles	-1	-1.15998
GTEX-WFG7-0008-SM-4LMKB	GTEx Tissue Sample Gene Expression Profiles	-1	-1.15942
GTEX-PLZ6-0008-SM-48TD5	GTEx Tissue Sample Gene Expression Profiles	-1	-1.15207
deep layers of rostral entorhinal cortex	Allen Brain Atlas Prenatal Human Brain Tissue Gene Expression Profiles	-1	-1.14753
GTEX-XMD3-0008-SM-4AT4V	GTEx Tissue Sample Gene Expression Profiles	-1	-1.1464
GTEX-NL3H-0011-R11A-SM-2I3E6	GTEx Tissue Sample Gene Expression Profiles	-1	-1.1454
SCLC-22H	Klijn et al., Nat. Biotechnol., 2015 Cell Line Gene Expression Profiles	-1	-1.14003
GTEX-S33H-0008-SM-4AD6C	GTEx Tissue Sample Gene Expression Profiles	-1	-1.13991
MZ in orbital frontal cortex	Allen Brain Atlas Prenatal Human Brain Tissue Gene Expression Profiles	-1	-1.13812
primary auditory cortex (core)_24 pcw_M_12288	Allen Brain Atlas Developing Human Brain Tissue Gene Expression Profiles by Microarray	-1	-1.13404
GTEX-QMR6-0011-R11A-SM-32PKK	GTEx Tissue Sample Gene Expression Profiles	-1	-1.13379
HCC1319	Klijn et al., Nat. Biotechnol., 2015 Cell Line Gene CNV Profiles	-1	-1.13347
COLO 680N	Klijn et al., Nat. Biotechnol., 2015 Cell Line Gene CNV Profiles	-1	-1.13347
KYSE-70	Klijn et al., Nat. Biotechnol., 2015 Cell Line Gene CNV Profiles	-1	-1.13234
KYSE-520	Klijn et al., Nat. Biotechnol., 2015 Cell Line Gene CNV Profiles	-1	-1.13234
KCI-MOH1	Klijn et al., Nat. Biotechnol., 2015 Cell Line Gene CNV Profiles	-1	-1.13234
HCC2688	Klijn et al., Nat. Biotechnol., 2015 Cell Line Gene CNV Profiles	-1	-1.13234
A172	BioGPS Cell Line Gene Expression Profiles	-1	-1.13002
GTEX-X585-0008-SM-46MU4	GTEx Tissue Sample Gene Expression Profiles	-1	-1.12915
GTEX-XUW1-0008-SM-4BOQH	GTEx Tissue Sample Gene Expression Profiles	-1	-1.12478
SHSYSY+RA	BioGPS Cell Line Gene Expression Profiles	-1	-1.12404
GTEX-U3ZN-0008-SM-4DXTL	GTEx Tissue Sample Gene Expression Profiles	-1	-1.12279
GTEX-XBEW-0008-SM-4AT3Y	GTEx Tissue Sample Gene Expression Profiles	-1	-1.11757
NCI-H810	Klijn et al., Nat. Biotechnol., 2015 Cell Line Gene Expression Profiles	-1	-1.11683
GTEX-XOT4-0008-SM-4B664	GTEx Tissue Sample Gene Expression Profiles	-1	-1.11593
SK-MEL-3	Klijn et al., Nat. Biotechnol., 2015 Cell Line Gene Expression Profiles	-1	-1.11487
GTEX-Q2AG-0526-SM-2S1PW	GTEx Tissue Sample Gene Expression Profiles	-1	-1.11434
paracentral lobule, posterior part, left, bank of cingulate sulcus	Allen Brain Atlas Adult Human Brain Tissue Gene Expression Profiles	-1	-1.1139
outer CP in frontal polar cortex	Allen Brain Atlas Prenatal Human Brain Tissue Gene Expression Profiles	-1	-1.10861
GTEX-QLQ7-0008-SM-447AW	GTEx Tissue Sample Gene Expression Profiles	-1	-1.10634
GTEX-PWCY-0008-SM-48TE9	GTEx Tissue Sample Gene Expression Profiles	-1	-1.10629
NCI-H1092	Klijn et al., Nat. Biotechnol., 2015 Cell Line Gene Expression Profiles	-1	-1.10386
orbital frontal cortex_16 pcw_M_12837	Allen Brain Atlas Developing Human Brain Tissue Gene Expression Profiles by Microarray	-1	-1.10078
GTEX-OXRK-0526-SM-3NB2F	GTEx Tissue Sample Gene Expression Profiles	-1	-1.09986
GTEX-Q2AI-0008-SM-48U2H	GTEx Tissue Sample Gene Expression Profiles	-1	-1.09852
NCI-H345	Klijn et al., Nat. Biotechnol., 2015 Cell Line Gene Expression Profiles	-1	-1.09753
GTEX-SE5C-0008-SM-4B64J	GTEx Tissue Sample Gene Expression Profiles	-1	-1.09549
GTEX-S3XE-0008-SM-3NM8O	GTEx Tissue Sample Gene Expression Profiles	-1	-1.09086
GTEX-QVUS-0008-SM-447AY	GTEx Tissue Sample Gene Expression Profiles	-1	-1.08811
middle temporal gyrus, right, superior bank of gyrus	Allen Brain Atlas Adult Human Brain Tissue Gene Expression Profiles	-1	-1.08784
GTEX-WOFM-1726-SM-3MJFA	GTEx Tissue Sample Gene Expression Profiles	-1	-1.08636
GTEX-V955-0926-SM-4JBJ8	GTEx Tissue Sample Gene Expression Profiles	-1	-1.08598
GTEX-WVLH-0011-R11A-SM-3MJFO	GTEx Tissue Sample Gene Expression Profiles	-1	-1.08221
COLO-818	Klijn et al., Nat. Biotechnol., 2015 Cell Line Gene CNV Profiles	-1	-1.08177
NCI-H727	Klijn et al., Nat. Biotechnol., 2015 Cell Line Gene CNV Profiles	-1	-1.08177
GTEX-S341-0008-SM-4AD6D	GTEx Tissue Sample Gene Expression Profiles	-1	-1.07924
GTEX-OIZI-0008-SM-2XCFD	GTEx Tissue Sample Gene Expression Profiles	-1	-1.07894
IX, left, lateral hemisphere	Allen Brain Atlas Adult Human Brain Tissue Gene Expression Profiles	-1	-1.06984
brain	GTEx Tissue Gene Expression Profiles	-1	-1.06894
caudal (posterior) extramural migratory stream	Allen Brain Atlas Prenatal Human Brain Tissue Gene Expression Profiles	-1	-1.06348
ME-180	Klijn et al., Nat. Biotechnol., 2015 Cell Line Gene CNV Profiles	-1	-1.06343
GTEX-N7MS-0011-R11A-SM-2HMJS	GTEx Tissue Sample Gene Expression Profiles	-1	-1.06234
GTEX-WYVS-2526-SM-3NMAT	GTEx Tissue Sample Gene Expression Profiles	-1	-1.06123
GTEX-OHPK-1626-SM-2YUN3	GTEx Tissue Sample Gene Expression Profiles	-1	-1.06076
LGE-VZ border region	Allen Brain Atlas Prenatal Human Brain Tissue Gene Expression Profiles	-1	-1.05524
GTEX-OOBK-0008-SM-3NB27	GTEx Tissue Sample Gene Expression Profiles	-1	-1.05167
GTEX-U3ZM-0008-SM-4DXTQ	GTEx Tissue Sample Gene Expression Profiles	-1	-1.05109
SP in rostral perirhinal cortex	Allen Brain Atlas Prenatal Human Brain Tissue Gene Expression Profiles	-1	-1.05071
SJCRH30	Klijn et al., Nat. Biotechnol., 2015 Cell Line Gene Expression Profiles	-1	-1.04797
GTEX-XQ3S-0426-SM-4BOOA	GTEx Tissue Sample Gene Expression Profiles	-1	-1.04668
stratum radiatum of rostral CA1	Allen Brain Atlas Prenatal Human Brain Tissue Gene Expression Profiles	-1	-1.04156
GTEX-X638-0008-SM-47JZ7	GTEx Tissue Sample Gene Expression Profiles	-1	-1.0383
ventrolateral prefrontal cortex_30 yrs_F_12290	Allen Brain Atlas Developing Human Brain Tissue Gene Expression Profiles by Microarray	-1	-1.03775
anterior (rostral) cingulate (medial prefrontal) cortex_4 mos_M_12296	Allen Brain Atlas Developing Human Brain Tissue Gene Expression Profiles by Microarray	-1	-1.03217
GTEX-T5JC-0226-SM-32PMA	GTEx Tissue Sample Gene Expression Profiles	-1	-1.03166
pineal gland	Allen Brain Atlas Adult Human Brain Tissue Gene Expression Profiles	-1	-1.02966
SK-N-FI	Klijn et al., Nat. Biotechnol., 2015 Cell Line Gene Expression Profiles	-1	-1.02943
GTEX-QMR6-1326-SM-32PLB	GTEx Tissue Sample Gene Expression Profiles	-1	-1.02846
GTEX-W5WG-2226-SM-4LMI3	GTEx Tissue Sample Gene Expression Profiles	-1	-1.02619
NCI-H2110	Klijn et al., Nat. Biotechnol., 2015 Cell Line Gene CNV Profiles	-1	-1.01472
SNU-668	Klijn et al., Nat. Biotechnol., 2015 Cell Line Gene CNV Profiles	-1	-1.01365
OVCA 429	Klijn et al., Nat. Biotechnol., 2015 Cell Line Gene CNV Profiles	-1	-1.01365
SW 1116	Klijn et al., Nat. Biotechnol., 2015 Cell Line Gene CNV Profiles	-1	-1.01365
ventrolateral prefrontal cortex_4 mos_M_12296	Allen Brain Atlas Developing Human Brain Tissue Gene Expression Profiles by Microarray	-1	-1.01339
HCC1500	Klijn et al., Nat. Biotechnol., 2015 Cell Line Gene CNV Profiles	-1	-1.01161
GTEX-QXCU-1726-SM-2TC6L	GTEx Tissue Sample Gene Expression Profiles	-1	-1.01107
COLO 857	Klijn et al., Nat. Biotechnol., 2015 Cell Line Gene Expression Profiles	-1	-1.00685
GTEX-WHSE-2926-SM-3NMBG	GTEx Tissue Sample Gene Expression Profiles	-1	-1.00649
GTEX-SSA3-0008-SM-47JWJ	GTEx Tissue Sample Gene Expression Profiles	-1	-1.00645
GTEX-WYJK-1726-SM-3NM9U	GTEx Tissue Sample Gene Expression Profiles	-1	-1.00563
GTEX-QDVJ-0008-SM-48U2E	GTEx Tissue Sample Gene Expression Profiles	-1	-1.00382
GTEX-WWYW-0011-R11A-SM-3NB38	GTEx Tissue Sample Gene Expression Profiles	-1	-1.00373
HUH-7	Klijn et al., Nat. Biotechnol., 2015 Cell Line Gene Expression Profiles	-1	-1.00218
amygdaloid complex_16 pcw_M_12879	Allen Brain Atlas Developing Human Brain Tissue Gene Expression Profiles by Microarray	-1	-1.00134
GTEX-TKQ1-0008-SM-4DXSO	GTEx Tissue Sample Gene Expression Profiles	-1	-0.998697
inner portion of lateral ganglionic eminence	Allen Brain Atlas Prenatal Human Brain Tissue Gene Expression Profiles	-1	-0.996338
GTEX-P44H-0011-R11A-SM-2XCER	GTEx Tissue Sample Gene Expression Profiles	-1	-0.995494
GTEX-X4XY-0526-SM-46MW1	GTEx Tissue Sample Gene Expression Profiles	-1	-0.995183
GTEX-R55F-1226-SM-2TF59	GTEx Tissue Sample Gene Expression Profiles	-1	-0.991769
COR-L88	Klijn et al., Nat. Biotechnol., 2015 Cell Line Gene Expression Profiles	-1	-0.990266
GTEX-WEY5-2126-SM-3GILK	GTEx Tissue Sample Gene Expression Profiles	-1	-0.988626
COLO 679	Klijn et al., Nat. Biotechnol., 2015 Cell Line Gene Expression Profiles	-1	-0.988621
GTEX-PWCY-2226-SM-2S1OP	GTEx Tissue Sample Gene Expression Profiles	-1	-0.986056
GTEX-REY6-0726-SM-2TF4M	GTEx Tissue Sample Gene Expression Profiles	-1	-0.98529
GTEX-NL3H-0011-R10A-SM-2I3E9	GTEx Tissue Sample Gene Expression Profiles	-1	-0.982987
KYSE-30	Klijn et al., Nat. Biotechnol., 2015 Cell Line Gene Expression Profiles	-1	-0.981247
GTEX-T5JC-0011-R11A-SM-32PMB	GTEx Tissue Sample Gene Expression Profiles	-1	-0.981201
OccipitalLobe	BioGPS Human Cell Type and Tissue Gene Expression Profiles	-1	-0.979687
GTEX-OIZH-1626-SM-2HMKI	GTEx Tissue Sample Gene Expression Profiles	-1	-0.976016
GTEX-TSE9-3026-SM-3DB76	GTEx Tissue Sample Gene Expression Profiles	-1	-0.972166
GTEX-RWSA-0726-SM-2XCBE	GTEx Tissue Sample Gene Expression Profiles	-1	-0.970602
MGE-Lateral region	Allen Brain Atlas Prenatal Human Brain Tissue Gene Expression Profiles	-1	-0.969798
GTEX-SIU8-0008-SM-4BRUC	GTEx Tissue Sample Gene Expression Profiles	-1	-0.963826
GTEX-UTHO-0011-R11A-SM-3GIJE	GTEx Tissue Sample Gene Expression Profiles	-1	-0.962968
GTEX-OXRL-1626-SM-2YUMU	GTEx Tissue Sample Gene Expression Profiles	-1	-0.960121
occipito-temporal gyrus, left, superior bank of gyrus	Allen Brain Atlas Adult Human Brain Tissue Gene Expression Profiles	-1	-0.959228
GTEX-S7PM-0008-SM-3NM9Q	GTEx Tissue Sample Gene Expression Profiles	-1	-0.958122
GTEX-NL3H-0011-R4a-SM-2I3GK	GTEx Tissue Sample Gene Expression Profiles	-1	-0.958103
GTEX-S7SE-2526-SM-2XCDL	GTEx Tissue Sample Gene Expression Profiles	-1	-0.957161
GTEX-R55F-0011-R6A-SM-2TF4L	GTEx Tissue Sample Gene Expression Profiles	-1	-0.955968
GTEX-QCQG-0008-SM-48U2G	GTEx Tissue Sample Gene Expression Profiles	-1	-0.953591
V, left, lateral hemisphere	Allen Brain Atlas Adult Human Brain Tissue Gene Expression Profiles	-1	-0.953218
GTEX-RVPV-0011-R11A-SM-2TF6F	GTEx Tissue Sample Gene Expression Profiles	-1	-0.952568
GTEX-T5JC-2326-SM-32PMR	GTEx Tissue Sample Gene Expression Profiles	-1	-0.95124
GTEX-X5EB-2326-SM-46MW5	GTEx Tissue Sample Gene Expression Profiles	-1	-0.950902
GTEX-S3XE-2026-SM-3K2B5	GTEx Tissue Sample Gene Expression Profiles	-1	-0.948428
NCI-H520	Klijn et al., Nat. Biotechnol., 2015 Cell Line Gene CNV Profiles	-1	-0.947132
PANC 04.03	Klijn et al., Nat. Biotechnol., 2015 Cell Line Gene CNV Profiles	-1	-0.947132
OCI-AML3	Klijn et al., Nat. Biotechnol., 2015 Cell Line Gene Expression Profiles	-1	-0.944766
primary motor cortex (area M1, area 4)_21 pcw_M_12886	Allen Brain Atlas Developing Human Brain Tissue Gene Expression Profiles by Microarray	-1	-0.944164
GTEX-XMK1-0008-SM-4GICF	GTEx Tissue Sample Gene Expression Profiles	-1	-0.941405
GTEX-QESD-1626-SM-2S1RB	GTEx Tissue Sample Gene Expression Profiles	-1	-0.940495
GTEX-R55C-1726-SM-3GADJ	GTEx Tissue Sample Gene Expression Profiles	-1	-0.939166
inferior temporal gyrus, left, lateral bank of gyrus	Allen Brain Atlas Adult Human Brain Tissue Gene Expression Profiles	-1	-0.938991
GTEX-RUSQ-0326-SM-47JWS	GTEx Tissue Sample Gene Expression Profiles	-1	-0.936937
primary motor cortex (area M1, area 4)_4 mos_M_12296	Allen Brain Atlas Developing Human Brain Tissue Gene Expression Profiles by Microarray	-1	-0.936862
HGC-27	Klijn et al., Nat. Biotechnol., 2015 Cell Line Gene Expression Profiles	-1	-0.935584
VZ in thalamic region	Allen Brain Atlas Prenatal Human Brain Tissue Gene Expression Profiles	-1	-0.9338
GTEX-WXYG-2526-SM-3NB3F	GTEx Tissue Sample Gene Expression Profiles	-1	-0.930676
GTEX-PW2O-1926-SM-2S1OB	GTEx Tissue Sample Gene Expression Profiles	-1	-0.928093
GTEX-XV7Q-0626-SM-4BRV5	GTEx Tissue Sample Gene Expression Profiles	-1	-0.927477
dorsomedial hypothalamic nucleus	Allen Brain Atlas Prenatal Human Brain Tissue Gene Expression Profiles	-1	-0.927083
SK-MEL-3	Klijn et al., Nat. Biotechnol., 2015 Cell Line Gene CNV Profiles	-1	-0.925668
GTEX-PWOO-2426-SM-2S1OV	GTEx Tissue Sample Gene Expression Profiles	-1	-0.924682
stratum pyramidale of rostral CA3	Allen Brain Atlas Prenatal Human Brain Tissue Gene Expression Profiles	-1	-0.921416
MZ in dorsomedial parietal cortex	Allen Brain Atlas Prenatal Human Brain Tissue Gene Expression Profiles	-1	-0.91881
GTEX-OXRO-0011-R10A-SM-2I5EH	GTEx Tissue Sample Gene Expression Profiles	-1	-0.917808
GTEX-NPJ7-0011-R11A-SM-2I3E8	GTEx Tissue Sample Gene Expression Profiles	-1	-0.917228
SKBR3	Heiser et al., PNAS, 2011 Cell Line Gene Expression Profiles	-1	-0.916931
GTEX-W5WG-1926-SM-4KKZK	GTEx Tissue Sample Gene Expression Profiles	-1	-0.913262
GTEX-RUSQ-1926-SM-2TF6K	GTEx Tissue Sample Gene Expression Profiles	-1	-0.911449
NCI-H1581	Klijn et al., Nat. Biotechnol., 2015 Cell Line Gene Expression Profiles	-1	-0.910683
GTEX-RWSA-0926-SM-47JXW	GTEx Tissue Sample Gene Expression Profiles	-1	-0.909107
GTEX-Q2AG-0011-R3A-SM-2HMJ9	GTEx Tissue Sample Gene Expression Profiles	-1	-0.908626
SP in rostral midinferior temporal cortex (area 36)	Allen Brain Atlas Prenatal Human Brain Tissue Gene Expression Profiles	-1	-0.904374
GTEX-PLZ5-1726-SM-2I5F6	GTEx Tissue Sample Gene Expression Profiles	-1	-0.89975
primary visual cortex (striate cortex, area V1/17)_4 mos_M_12296	Allen Brain Atlas Developing Human Brain Tissue Gene Expression Profiles by Microarray	-1	-0.899548
C-33 A	Klijn et al., Nat. Biotechnol., 2015 Cell Line Gene Expression Profiles	-1	-0.898884
GTEX-T5JC-2426-SM-3NMDB	GTEx Tissue Sample Gene Expression Profiles	-1	-0.896852
CALU-6	Klijn et al., Nat. Biotechnol., 2015 Cell Line Gene Expression Profiles	-1	-0.896161
GTEX-XGQ4-0008-SM-4AT3Z	GTEx Tissue Sample Gene Expression Profiles	-1	-0.894899
WM-266-4	Klijn et al., Nat. Biotechnol., 2015 Cell Line Gene Expression Profiles	-1	-0.89467
GTEX-QV31-0226-SM-447BO	GTEx Tissue Sample Gene Expression Profiles	-1	-0.894378
GTEX-TSE9-0011-R10A-SM-3DB7O	GTEx Tissue Sample Gene Expression Profiles	-1	-0.893082
GTEX-Q2AG-2826-SM-2HMJQ	GTEx Tissue Sample Gene Expression Profiles	-1	-0.892875
inner SZ in posterior parahippocampal cortex	Allen Brain Atlas Prenatal Human Brain Tissue Gene Expression Profiles	-1	-0.892439
ventricular (matrix) zone of cerebellum	Allen Brain Atlas Prenatal Human Brain Tissue Gene Expression Profiles	-1	-0.890495
GTEX-XMD1-0011-R11A-SM-4AT5J	GTEx Tissue Sample Gene Expression Profiles	-1	-0.890447
RKO	Klijn et al., Nat. Biotechnol., 2015 Cell Line Gene Expression Profiles	-1	-0.889811
GTEX-RN64-0326-SM-2TC5J	GTEx Tissue Sample Gene Expression Profiles	-1	-0.886423
ventrolateral prefrontal cortex_16 pcw_M_12837	Allen Brain Atlas Developing Human Brain Tissue Gene Expression Profiles by Microarray	-1	-0.882731
NCI-H2135	Klijn et al., Nat. Biotechnol., 2015 Cell Line Gene CNV Profiles	-1	-0.88273
GTEX-T2IS-2626-SM-32QPP	GTEx Tissue Sample Gene Expression Profiles	-1	-0.881408
ventrolateral prefrontal cortex_18 yrs_M_12984	Allen Brain Atlas Developing Human Brain Tissue Gene Expression Profiles by Microarray	-1	-0.880982
HS 766T	Klijn et al., Nat. Biotechnol., 2015 Cell Line Gene CNV Profiles	-1	-0.88069
NCI-H810	Klijn et al., Nat. Biotechnol., 2015 Cell Line Gene CNV Profiles	-1	-0.88069
NCI-H460	Klijn et al., Nat. Biotechnol., 2015 Cell Line Gene CNV Profiles	-1	-0.88069
NCI-H1770	Klijn et al., Nat. Biotechnol., 2015 Cell Line Gene CNV Profiles	-1	-0.88069
HPAF-II	Klijn et al., Nat. Biotechnol., 2015 Cell Line Gene CNV Profiles	-1	-0.88069
HNT-34	Klijn et al., Nat. Biotechnol., 2015 Cell Line Gene Expression Profiles	-1	-0.880071
GTEX-UJMC-1826-SM-3GADT	GTEx Tissue Sample Gene Expression Profiles	-1	-0.87976
TYK-NU	Klijn et al., Nat. Biotechnol., 2015 Cell Line Gene CNV Profiles	-1	-0.879619
NCI-H2122	Klijn et al., Nat. Biotechnol., 2015 Cell Line Gene CNV Profiles	-1	-0.879619
537 MEL	Klijn et al., Nat. Biotechnol., 2015 Cell Line Gene Expression Profiles	-1	-0.879191
GTEX-U3ZH-0626-SM-4DXT3	GTEx Tissue Sample Gene Expression Profiles	-1	-0.876332
GTEX-NL3H-0011-R3a-SM-2I3GL	GTEx Tissue Sample Gene Expression Profiles	-1	-0.875146
GTEX-SNOS-0008-SM-4DM6I	GTEx Tissue Sample Gene Expression Profiles	-1	-0.874734
Amygdala	BioGPS Human Cell Type and Tissue Gene Expression Profiles	-1	-0.874114
angular gyrus, left, inferior bank of gyrus	Allen Brain Atlas Adult Human Brain Tissue Gene Expression Profiles	-1	-0.872164
GTEX-S7SF-2026-SM-3K2AS	GTEx Tissue Sample Gene Expression Profiles	-1	-0.871131
GTEX-WL46-0011-R11A-SM-3MJFT	GTEx Tissue Sample Gene Expression Profiles	-1	-0.870145
GTEX-NPJ8-2626-SM-2D7W2	GTEx Tissue Sample Gene Expression Profiles	-1	-0.869094
GTEX-X4XX-2926-SM-3NMB1	GTEx Tissue Sample Gene Expression Profiles	-1	-0.867692
GTEX-WVLH-0011-R10A-SM-3MJFM	GTEx Tissue Sample Gene Expression Profiles	-1	-0.865242
IGR-37	Klijn et al., Nat. Biotechnol., 2015 Cell Line Gene Expression Profiles	-1	-0.86339
MZ in dorsomedial frontal cortex	Allen Brain Atlas Prenatal Human Brain Tissue Gene Expression Profiles	-1	-0.863118
primary auditory cortex (core)_4 mos_M_12296	Allen Brain Atlas Developing Human Brain Tissue Gene Expression Profiles by Microarray	-1	-0.861781
GTEX-P44H-2426-SM-2XCEJ	GTEx Tissue Sample Gene Expression Profiles	-1	-0.860328
GTEX-RWSA-0526-SM-2XCBC	GTEx Tissue Sample Gene Expression Profiles	-1	-0.860324
GTEX-P78B-1626-SM-2S1O1	GTEx Tissue Sample Gene Expression Profiles	-1	-0.860055
SNU-449	Klijn et al., Nat. Biotechnol., 2015 Cell Line Gene Expression Profiles	-1	-0.860033
GTEX-P4PP-0008-SM-48TDV	GTEx Tissue Sample Gene Expression Profiles	-1	-0.857646
GTEX-NFK9-0626-SM-2HMIV	GTEx Tissue Sample Gene Expression Profiles	-1	-0.857322
parabigeminal nucleus	Allen Brain Atlas Prenatal Human Brain Tissue Gene Expression Profiles	-1	-0.855551
inner SZ in caudal midinferior temporal cortex (area TF)	Allen Brain Atlas Prenatal Human Brain Tissue Gene Expression Profiles	-1	-0.852856
superior occipital gyrus, right, superior bank of gyrus	Allen Brain Atlas Adult Human Brain Tissue Gene Expression Profiles	-1	-0.851186
precuneus, right, superior lateral bank of gyrus	Allen Brain Atlas Adult Human Brain Tissue Gene Expression Profiles	-1	-0.850315
GTEX-POMQ-0008-SM-48TE7	GTEx Tissue Sample Gene Expression Profiles	-1	-0.846159
primary auditory cortex (core)_3 yrs_M_12980	Allen Brain Atlas Developing Human Brain Tissue Gene Expression Profiles by Microarray	-1	-0.843517
GTEX-U8XE-0626-SM-3DB8U	GTEx Tissue Sample Gene Expression Profiles	-1	-0.839634
GTEX-S3XE-0526-SM-4AD4G	GTEx Tissue Sample Gene Expression Profiles	-1	-0.839074
GTEX-XOTO-0011-R11B-SM-4B64O	GTEx Tissue Sample Gene Expression Profiles	-1	-0.83726
primary motor cortex (area M1, area 4)_16 pcw_M_12837	Allen Brain Atlas Developing Human Brain Tissue Gene Expression Profiles by Microarray	-1	-0.836568
GTEX-S7SF-2226-SM-3K2BG	GTEx Tissue Sample Gene Expression Profiles	-1	-0.833599
UM-UC-1	Klijn et al., Nat. Biotechnol., 2015 Cell Line Gene Expression Profiles	-1	-0.83122
GTEX-T2IS-1026-SM-32QP1	GTEx Tissue Sample Gene Expression Profiles	-1	-0.830732
GTEX-T6MN-0011-R11A-SM-32QOX	GTEx Tissue Sample Gene Expression Profiles	-1	-0.829867
GTEX-XOTO-3026-SM-4B65M	GTEx Tissue Sample Gene Expression Profiles	-1	-0.828466
GTEX-WZTO-0011-R11A-SM-4E3K9	GTEx Tissue Sample Gene Expression Profiles	-1	-0.827043
frontal pole, right, superior aspect	Allen Brain Atlas Adult Human Brain Tissue Gene Expression Profiles	-1	-0.826368
GTEX-OOBJ-1626-SM-2I3F7	GTEx Tissue Sample Gene Expression Profiles	-1	-0.826019
NCI-H1299	Klijn et al., Nat. Biotechnol., 2015 Cell Line Gene Expression Profiles	-1	-0.825441
GTEX-QMR6-1426-SM-32PLA	GTEx Tissue Sample Gene Expression Profiles	-1	-0.823945
HS578T	Heiser et al., PNAS, 2011 Cell Line Gene Expression Profiles	-1	-0.737335
Setleis syndrome_Skin fibroblast_GSE16524	GEO Signatures of Differentially Expressed Genes for Diseases	-1	-0.725943
SUM185PE	Heiser et al., PNAS, 2011 Cell Line Gene Expression Profiles	-1	-0.692313
MDAMB231	Heiser et al., PNAS, 2011 Cell Line Gene Expression Profiles	-1	-0.631989
HCC2218	Heiser et al., PNAS, 2011 Cell Line Gene Expression Profiles	-1	-0.615641
BT549	Heiser et al., PNAS, 2011 Cell Line Gene Expression Profiles	-1	-0.494531
yap1_18413746_mcf10a_gof_human_gpl570_gds3220	GEO Signatures of Differentially Expressed Genes for Transcription Factor Perturbations	-1	-0.438679
ets_00000000_2008_ovarian_cancer_cells_gof_human_gpl6244_gse21129	GEO Signatures of Differentially Expressed Genes for Transcription Factor Perturbations	-1	-0.228411
Ebolavirus(ZEBOV)_7day_PBMCs_rNAPc2treated_21987740_GSE24943	GEO Signatures of Differentially Expressed Genes for Viral Infections	-1	-0.214784
Ebolavirus(ZEBOV)_3day_PBMCs_rNAPc2treated_21987740_GSE24943	GEO Signatures of Differentially Expressed Genes for Viral Infections	-1	-0.051645
Heart Failure	dbGAP Gene-Trait Associations	1	0.008777
abnormality of the nervous system	GWASdb SNP-Phenotype Associations	1	0.038486
disease of mental health	GWASdb SNP-Disease Associations	1	0.04128
abnormality of nervous system physiology	GWASdb SNP-Phenotype Associations	1	0.051838
behavioral abnormality	GWASdb SNP-Phenotype Associations	1	0.085962
gata3_21892208_mda_mb_231_gof_human_gpl570_gds4080	GEO Signatures of Differentially Expressed Genes for Transcription Factor Perturbations	1	0.089608
cognitive disorder	GWASdb SNP-Disease Associations	1	0.090389
abnormality of blood and blood-forming tissues	GWASdb SNP-Phenotype Associations	1	0.099708
cardiovascular system disease	GWASdb SNP-Disease Associations	1	0.115452
all	GWASdb SNP-Phenotype Associations	1	0.118898
phenotypic abnormality	GWASdb SNP-Phenotype Associations	1	0.119879
abnormality of metabolism/homeostasis	GWASdb SNP-Phenotype Associations	1	0.138072
Ebolavirus(EBOV)_5day_PBMCs_17725815_GSE8317	GEO Signatures of Differentially Expressed Genes for Viral Infections	1	0.140022
disease of anatomical entity	GWASdb SNP-Disease Associations	1	0.140136
rara_21299862_mcf7_lof_human__gds4065	GEO Signatures of Differentially Expressed Genes for Transcription Factor Perturbations	1	0.152018
disease	GWASdb SNP-Disease Associations	1	0.157719
vascular disease	GWASdb SNP-Disease Associations	1	0.162041
nrf1_22586274_liver_lof_mouse_gpl4134_gse35124	GEO Signatures of Differentially Expressed Genes for Transcription Factor Perturbations	1	0.190343
abnormality of leukocytes	GWASdb SNP-Phenotype Associations	1	0.193319
abnormality of cellular immune system	GWASdb SNP-Phenotype Associations	1	0.193319
abnormality of the endocrine system	GWASdb SNP-Phenotype Associations	1	0.230696
psychotic disorder	GWASdb SNP-Disease Associations	1	0.2361
disease of metabolism	GWASdb SNP-Disease Associations	1	0.278736
abnormality of the abdomen	GWASdb SNP-Phenotype Associations	1	0.279251
Thyroid peroxidase antibody positivity	GWAS Catalog SNP-Phenotype Associations	1	0.280662
abnormality of the abdominal organs	GWASdb SNP-Phenotype Associations	1	0.301765
abnormality of the integument	GWASdb SNP-Phenotype Associations	1	0.308323
abnormality of the immune system	GWASdb SNP-Phenotype Associations	1	0.312808
abnormality of myeloid leukocytes	GWASdb SNP-Phenotype Associations	1	0.316989
abnormality of the skin	GWASdb SNP-Phenotype Associations	1	0.338738
abnormality of immune system physiology	GWASdb SNP-Phenotype Associations	1	0.359333
gastrointestinal system disease	GWASdb SNP-Disease Associations	1	0.363792
generalized abnormality of skin	GWASdb SNP-Phenotype Associations	1	0.375137
abnormality of carbohydrate metabolism/homeostasis	GWASdb SNP-Phenotype Associations	1	0.376528
acquired metabolic disease	GWASdb SNP-Disease Associations	1	0.386504
abnormal glucose homeostasis	GWASdb SNP-Phenotype Associations	1	0.392709
abnormality of macrophages	GWASdb SNP-Phenotype Associations	1	0.396722
integumentary system disease	GWASdb SNP-Disease Associations	1	0.436575
granulomatosis	GWASdb SNP-Phenotype Associations	1	0.446423
schizophrenia	GWASdb SNP-Phenotype Associations	1	0.449262
skin disease	GWASdb SNP-Disease Associations	1	0.473064
ctnnb1_19652203_myeloma_lof_human_gpl570_gds3578	GEO Signatures of Differentially Expressed Genes for Transcription Factor Perturbations	1	0.485079
vasculitis	GWASdb SNP-Disease Associations	1	0.523346
schizophrenia	GWASdb SNP-Disease Associations	1	0.526676
glucose metabolism disease	GWASdb SNP-Disease Associations	1	0.52854
carbohydrate metabolism disease	GWASdb SNP-Disease Associations	1	0.52854
diabetes mellitus	GWASdb SNP-Phenotype Associations	1	0.572823
MDAMB415	Heiser et al., PNAS, 2011 Cell Line Gene Expression Profiles	1	0.623872
diabetes mellitus	GWASdb SNP-Disease Associations	1	0.668836
disease by infectious agent	GWASdb SNP-Disease Associations	1	0.687343
hsa-miR-4753-5p	TargetScan Predicted Nonconserved microRNA Targets	1	0.809003
hsa-miR-3913-3p	TargetScan Predicted Nonconserved microRNA Targets	1	0.809003
hsa-miR-3130-3p	TargetScan Predicted Nonconserved microRNA Targets	1	0.809003
hsa-miR-4701-5p	TargetScan Predicted Nonconserved microRNA Targets	1	0.809003
hsa-miR-548s	TargetScan Predicted Nonconserved microRNA Targets	1	0.809003
GTEX-OIZG-0005-SM-2HMJC	GTEx Tissue Sample Gene Expression Profiles	1	0.826723
GTEX-O5YW-0006-SM-3LK6E	GTEx Tissue Sample Gene Expression Profiles	1	0.827475
GTEX-XUJ4-0005-SM-4BOQ6	GTEx Tissue Sample Gene Expression Profiles	1	0.827838
MDA-MB-415	Klijn et al., Nat. Biotechnol., 2015 Cell Line Gene CNV Profiles	1	0.829386
G111	Klijn et al., Nat. Biotechnol., 2015 Cell Line Gene CNV Profiles	1	0.829386
SU.86.86	Klijn et al., Nat. Biotechnol., 2015 Cell Line Gene CNV Profiles	1	0.829386
GTEX-PLZ4-0006-SM-2S1NY	GTEx Tissue Sample Gene Expression Profiles	1	0.830898
HCC4017	Klijn et al., Nat. Biotechnol., 2015 Cell Line Gene Expression Profiles	1	0.831186
small intestine	GTEx Tissue Gene Expression Profiles	1	0.83149
GTEX-Q2AI-1126-SM-48U19	GTEx Tissue Sample Gene Expression Profiles	1	0.833091
GTEX-X4EO-0926-SM-3P5Z2	GTEx Tissue Sample Gene Expression Profiles	1	0.834094
GTEX-SIU8-0006-SM-2XCE5	GTEx Tissue Sample Gene Expression Profiles	1	0.834783
GTEX-TKQ2-0226-SM-4DM6V	GTEx Tissue Sample Gene Expression Profiles	1	0.83485
GTEX-S4UY-0006-SM-3K2A7	GTEx Tissue Sample Gene Expression Profiles	1	0.835811
GTEX-PX3G-0126-SM-2I3EN	GTEx Tissue Sample Gene Expression Profiles	1	0.83674
dorsal lateral geniculate nucleus, left	Allen Brain Atlas Adult Human Brain Tissue Gene Expression Profiles	1	0.83792
spinal trigeminal nucleus, right	Allen Brain Atlas Adult Human Brain Tissue Gene Expression Profiles	1	0.840024
hsa-miR-3188	TargetScan Predicted Nonconserved microRNA Targets	1	0.843347
hsa-miR-4476	TargetScan Predicted Nonconserved microRNA Targets	1	0.843347
hsa-miR-1273f	TargetScan Predicted Nonconserved microRNA Targets	1	0.843347
hsa-miR-1266	TargetScan Predicted Nonconserved microRNA Targets	1	0.843347
hsa-miR-140-5p	TargetScan Predicted Nonconserved microRNA Targets	1	0.843347
hsa-miR-1202	TargetScan Predicted Nonconserved microRNA Targets	1	0.843347
GTEX-XXEK-0005-SM-4BRWJ	GTEx Tissue Sample Gene Expression Profiles	1	0.844777
GTEX-U8XE-0005-SM-3DB8I	GTEx Tissue Sample Gene Expression Profiles	1	0.846359
hepatobiliary disease	GWASdb SNP-Disease Associations	1	0.846913
GTEX-WFG8-0126-SM-4LVMH	GTEx Tissue Sample Gene Expression Profiles	1	0.84746
GTEX-W5WG-2426-SM-4LMI6	GTEx Tissue Sample Gene Expression Profiles	1	0.848085
GTEX-OXRO-0326-SM-33HBM	GTEx Tissue Sample Gene Expression Profiles	1	0.848946
GTEX-XMD3-0006-SM-4AT5X	GTEx Tissue Sample Gene Expression Profiles	1	0.849324
primary auditory cortex (core)_18 yrs_M_12984	Allen Brain Atlas Developing Human Brain Tissue Gene Expression Profiles by Microarray	1	0.84966
GTEX-S4UY-0126-SM-3K2BB	GTEx Tissue Sample Gene Expression Profiles	1	0.849859
GTEX-XAJ8-0006-SM-46MVM	GTEx Tissue Sample Gene Expression Profiles	1	0.850704
GTEX-QEG4-0006-SM-2I5FY	GTEx Tissue Sample Gene Expression Profiles	1	0.85087
GTEX-QDVN-2026-SM-3GAEP	GTEx Tissue Sample Gene Expression Profiles	1	0.853427
GTEX-UPIC-0005-SM-3GACV	GTEx Tissue Sample Gene Expression Profiles	1	0.853585
SZ in posterior parahippocampal cortex	Allen Brain Atlas Prenatal Human Brain Tissue Gene Expression Profiles	1	0.853714
GTEX-X4EO-2926-SM-4E3JH	GTEx Tissue Sample Gene Expression Profiles	1	0.853984
GTEX-OHPN-0005-SM-2YUML	GTEx Tissue Sample Gene Expression Profiles	1	0.854293
SW 1990	Klijn et al., Nat. Biotechnol., 2015 Cell Line Gene Expression Profiles	1	0.856073
OVCAR8	BioGPS Cell Line Gene Expression Profiles	1	0.857093
GTEX-OHPM-0006-SM-2HMKU	GTEx Tissue Sample Gene Expression Profiles	1	0.857589
GTEX-XAJ8-0526-SM-47JYK	GTEx Tissue Sample Gene Expression Profiles	1	0.858302
orbital frontal cortex_15 yrs_M_12299	Allen Brain Atlas Developing Human Brain Tissue Gene Expression Profiles by Microarray	1	0.860516
rostral division of VL	Allen Brain Atlas Prenatal Human Brain Tissue Gene Expression Profiles	1	0.86106
GTEX-SSA3-0126-SM-32QPU	GTEx Tissue Sample Gene Expression Profiles	1	0.861147
globose nucleus, right	Allen Brain Atlas Adult Human Brain Tissue Gene Expression Profiles	1	0.862135
GTEX-X4EP-0626-SM-3P621	GTEx Tissue Sample Gene Expression Profiles	1	0.862779
GTEX-VUSH-0005-SM-3NB2H	GTEx Tissue Sample Gene Expression Profiles	1	0.863643
GTEX-X3Y1-0626-SM-3P5YS	GTEx Tissue Sample Gene Expression Profiles	1	0.865143
CAPAN-2	Klijn et al., Nat. Biotechnol., 2015 Cell Line Gene Expression Profiles	1	0.865155
GTEX-XUZC-1326-SM-4BRV2	GTEx Tissue Sample Gene Expression Profiles	1	0.870365
GTEX-PSDG-0005-SM-3GADC	GTEx Tissue Sample Gene Expression Profiles	1	0.871701
substantia nigra, compact part	Allen Brain Atlas Prenatal Human Brain Tissue Gene Expression Profiles	1	0.871734
GTEX-T8EM-1226-SM-4DM5J	GTEx Tissue Sample Gene Expression Profiles	1	0.875029
GTEX-XOT4-0005-SM-4B64S	GTEx Tissue Sample Gene Expression Profiles	1	0.875768
SU-DHL-8	Klijn et al., Nat. Biotechnol., 2015 Cell Line Gene Expression Profiles	1	0.876786
dorsal motor nucleus of the vagus, left	Allen Brain Atlas Adult Human Brain Tissue Gene Expression Profiles	1	0.878142
dorsolateral prefrontal cortex_23 yrs_M_12300	Allen Brain Atlas Developing Human Brain Tissue Gene Expression Profiles by Microarray	1	0.878714
inflammatory abnormality of the skin	GWASdb SNP-Phenotype Associations	1	0.879094
abnormality of skin physiology	GWASdb SNP-Phenotype Associations	1	0.879094
hsa-miR-150	TargetScan Predicted Nonconserved microRNA Targets	1	0.880544
hsa-miR-4488	TargetScan Predicted Nonconserved microRNA Targets	1	0.880544
hsa-miR-588	TargetScan Predicted Nonconserved microRNA Targets	1	0.880544
hsa-miR-769-3p	TargetScan Predicted Nonconserved microRNA Targets	1	0.880544
hsa-miR-4734	TargetScan Predicted Nonconserved microRNA Targets	1	0.880544
hsa-miR-595	TargetScan Predicted Nonconserved microRNA Targets	1	0.880544
hsa-miR-589	TargetScan Predicted Nonconserved microRNA Targets	1	0.880544
hsa-miR-4650-5p	TargetScan Predicted Nonconserved microRNA Targets	1	0.880544
hsa-miR-4697-5p	TargetScan Predicted Nonconserved microRNA Targets	1	0.880544
hsa-miR-4756-3p	TargetScan Predicted Nonconserved microRNA Targets	1	0.880544
hsa-miR-4673	TargetScan Predicted Nonconserved microRNA Targets	1	0.880544
hsa-miR-450b-3p	TargetScan Predicted Nonconserved microRNA Targets	1	0.880544
HEP G2	Klijn et al., Nat. Biotechnol., 2015 Cell Line Gene CNV Profiles	1	0.881008
posteroventral (inferior) parietal cortex_2 yrs_F_12979	Allen Brain Atlas Developing Human Brain Tissue Gene Expression Profiles by Microarray	1	0.883715
JEKO-1	Klijn et al., Nat. Biotechnol., 2015 Cell Line Gene Expression Profiles	1	0.887521
central nucleus of inferior colliculus	Allen Brain Atlas Prenatal Human Brain Tissue Gene Expression Profiles	1	0.890637
GTEX-QEL4-0826-SM-3GAF2	GTEx Tissue Sample Gene Expression Profiles	1	0.890811
SNU-475	Klijn et al., Nat. Biotechnol., 2015 Cell Line Gene CNV Profiles	1	0.893785
striatum_3 yrs_F_12836	Allen Brain Atlas Developing Human Brain Tissue Gene Expression Profiles by Microarray	1	0.893993
HCC1187	Klijn et al., Nat. Biotechnol., 2015 Cell Line Gene Expression Profiles	1	0.895025
hypoglossal nucleus, right	Allen Brain Atlas Adult Human Brain Tissue Gene Expression Profiles	1	0.895646
PANC 04.03	Klijn et al., Nat. Biotechnol., 2015 Cell Line Gene Expression Profiles	1	0.895715
GTEX-WH7G-1626-SM-4LVMY	GTEx Tissue Sample Gene Expression Profiles	1	0.898027
icSARS CoV_54Hour_23365422_GSE33267	GEO Signatures of Differentially Expressed Genes for Viral Infections	1	0.902578
CD8+_Tcells	BioGPS Human Cell Type and Tissue Gene Expression Profiles	1	0.906445
IZ in midcingulate cortex	Allen Brain Atlas Prenatal Human Brain Tissue Gene Expression Profiles	1	0.906801
GTEX-T6MO-0006-SM-32QOU	GTEx Tissue Sample Gene Expression Profiles	1	0.908259
posterior (caudal) superior temporal cortex (area 22c)_4 yrs_M_12298	Allen Brain Atlas Developing Human Brain Tissue Gene Expression Profiles by Microarray	1	0.91105
emboliform nucleus, right	Allen Brain Atlas Adult Human Brain Tissue Gene Expression Profiles	1	0.911094
GTEX-WFG8-0006-SM-3GIKS	GTEx Tissue Sample Gene Expression Profiles	1	0.91139
SNU-5	Klijn et al., Nat. Biotechnol., 2015 Cell Line Gene Expression Profiles	1	0.913986
HN	Klijn et al., Nat. Biotechnol., 2015 Cell Line Gene CNV Profiles	1	0.914083
tail of caudate	Allen Brain Atlas Prenatal Human Brain Tissue Gene Expression Profiles	1	0.91483
GTEX-WFG7-1526-SM-4LVMG	GTEx Tissue Sample Gene Expression Profiles	1	0.914928
GTEX-X4XY-1026-SM-46MVX	GTEx Tissue Sample Gene Expression Profiles	1	0.91755
GTEX-QLQ7-0005-SM-2S1QP	GTEx Tissue Sample Gene Expression Profiles	1	0.918843
icSARS CoV_48Hour_23365422_GSE33267	GEO Signatures of Differentially Expressed Genes for Viral Infections	1	0.919948
layer II of caudal entorhinal cortex	Allen Brain Atlas Prenatal Human Brain Tissue Gene Expression Profiles	1	0.921068
hsa-miR-1291	TargetScan Predicted Nonconserved microRNA Targets	1	0.921135
SW 1116	Klijn et al., Nat. Biotechnol., 2015 Cell Line Gene Expression Profiles	1	0.921502
GTEX-O5YT-0926-SM-48TDG	GTEx Tissue Sample Gene Expression Profiles	1	0.924699
Stomach Smooth Muscle	Roadmap Epigenomics Cell and Tissue DNA Methylation Profiles	1	0.927647
SCC-25	Klijn et al., Nat. Biotechnol., 2015 Cell Line Gene Expression Profiles	1	0.927833
VZ in rostral cingulate neocortex	Allen Brain Atlas Prenatal Human Brain Tissue Gene Expression Profiles	1	0.929828
HCC1187	Heiser et al., PNAS, 2011 Cell Line Gene Expression Profiles	1	0.930205
posteroventral (inferior) parietal cortex_21 yrs_F_13057	Allen Brain Atlas Developing Human Brain Tissue Gene Expression Profiles by Microarray	1	0.931003
GTEX-PSDG-0226-SM-33HC1	GTEx Tissue Sample Gene Expression Profiles	1	0.931996
GTEX-TML8-0005-SM-32QPA	GTEx Tissue Sample Gene Expression Profiles	1	0.936956
GTEX-U412-0826-SM-3DB9K	GTEx Tissue Sample Gene Expression Profiles	1	0.937489
GTEX-WYVS-0526-SM-3NM9W	GTEx Tissue Sample Gene Expression Profiles	1	0.93901
GTEX-Q2AH-1226-SM-48TZL	GTEx Tissue Sample Gene Expression Profiles	1	0.939529
PK-45P	Klijn et al., Nat. Biotechnol., 2015 Cell Line Gene Expression Profiles	1	0.942248
facial motor nucleus, left	Allen Brain Atlas Adult Human Brain Tissue Gene Expression Profiles	1	0.943538
GTEX-RNOR-0005-SM-2TF4Z	GTEx Tissue Sample Gene Expression Profiles	1	0.945432
trochlear nucleus, right	Allen Brain Atlas Adult Human Brain Tissue Gene Expression Profiles	1	0.945914
HL60	BioGPS Cell Line Gene Expression Profiles	1	0.947481
NCI-H196	Klijn et al., Nat. Biotechnol., 2015 Cell Line Gene Expression Profiles	1	0.948267
HS-SULTAN	Klijn et al., Nat. Biotechnol., 2015 Cell Line Gene CNV Profiles	1	0.948502
GTEX-XLM4-0005-SM-4AT4P	GTEx Tissue Sample Gene Expression Profiles	1	0.949217
SG in dorsolateral prefrontal cortex	Allen Brain Atlas Prenatal Human Brain Tissue Gene Expression Profiles	1	0.950035
GTEX-RUSQ-0126-SM-47JWV	GTEx Tissue Sample Gene Expression Profiles	1	0.950275
GTEX-WFG8-1326-SM-4LVN3	GTEx Tissue Sample Gene Expression Profiles	1	0.950763
GTEX-T6MN-0826-SM-32PM4	GTEx Tissue Sample Gene Expression Profiles	1	0.951361
GTEX-VUSG-2526-SM-4KL1V	GTEx Tissue Sample Gene Expression Profiles	1	0.956343
primary auditory cortex (core)_37 yrs_M_12303	Allen Brain Atlas Developing Human Brain Tissue Gene Expression Profiles by Microarray	1	0.956376
motor nucleus of trigeminal nerve	Allen Brain Atlas Prenatal Human Brain Tissue Gene Expression Profiles	1	0.957023
BICR 22	Klijn et al., Nat. Biotechnol., 2015 Cell Line Gene Expression Profiles	1	0.960336
primary motor cortex (area M1, area 4)_3 yrs_F_12836	Allen Brain Atlas Developing Human Brain Tissue Gene Expression Profiles by Microarray	1	0.96189
facial motor nucleus, right	Allen Brain Atlas Adult Human Brain Tissue Gene Expression Profiles	1	0.96325
GTEX-SNMC-1226-SM-2XCFP	GTEx Tissue Sample Gene Expression Profiles	1	0.964521
hsa-miR-4651	TargetScan Predicted Nonconserved microRNA Targets	1	0.965816
hsa-miR-4440	TargetScan Predicted Nonconserved microRNA Targets	1	0.965816
hsa-miR-3656	TargetScan Predicted Nonconserved microRNA Targets	1	0.965816
hsa-miR-516b	TargetScan Predicted Nonconserved microRNA Targets	1	0.965816
hsa-miR-608	TargetScan Predicted Nonconserved microRNA Targets	1	0.965816
hsa-miR-4518	TargetScan Predicted Nonconserved microRNA Targets	1	0.965816
primary motor cortex (area M1, area 4)_21 yrs_F_13057	Allen Brain Atlas Developing Human Brain Tissue Gene Expression Profiles by Microarray	1	0.968064
SCLC-21H	Klijn et al., Nat. Biotechnol., 2015 Cell Line Gene CNV Profiles	1	0.968251
GTEX-WRHK-0005-SM-3MJF5	GTEx Tissue Sample Gene Expression Profiles	1	0.968788
ventrolateral prefrontal cortex_15 yrs_M_12299	Allen Brain Atlas Developing Human Brain Tissue Gene Expression Profiles by Microarray	1	0.972218
fastigial nucleus, right	Allen Brain Atlas Adult Human Brain Tissue Gene Expression Profiles	1	0.976969
721_B_lymphoblasts	BioGPS Human Cell Type and Tissue Gene Expression Profiles	1	0.977424
vestibular nuclei, right	Allen Brain Atlas Adult Human Brain Tissue Gene Expression Profiles	1	0.977685
GTEX-WY7C-0006-SM-3NB3L	GTEx Tissue Sample Gene Expression Profiles	1	0.979612
RERF-LC-OK	Klijn et al., Nat. Biotechnol., 2015 Cell Line Gene CNV Profiles	1	0.979936
MDA-MB-330	Klijn et al., Nat. Biotechnol., 2015 Cell Line Gene CNV Profiles	1	0.979936
EJM	Klijn et al., Nat. Biotechnol., 2015 Cell Line Gene CNV Profiles	1	0.979936
primary visual cortex (striate cortex, area V1/17)_15 yrs_M_12299	Allen Brain Atlas Developing Human Brain Tissue Gene Expression Profiles by Microarray	1	0.980376
GTEX-U4B1-0006-SM-3DB8E	GTEx Tissue Sample Gene Expression Profiles	1	0.980569
HCA-7	Klijn et al., Nat. Biotechnol., 2015 Cell Line Gene Expression Profiles	1	0.982287
OCI-M2	Klijn et al., Nat. Biotechnol., 2015 Cell Line Gene CNV Profiles	1	0.983127
GTEX-OXRK-1726-SM-3NB16	GTEx Tissue Sample Gene Expression Profiles	1	0.98524
IMR-32	Klijn et al., Nat. Biotechnol., 2015 Cell Line Gene CNV Profiles	1	0.985286
cerebellar cortex_4 yrs_M_12298	Allen Brain Atlas Developing Human Brain Tissue Gene Expression Profiles by Microarray	1	0.99118
anterior (rostral) cingulate (medial prefrontal) cortex_15 yrs_M_12299	Allen Brain Atlas Developing Human Brain Tissue Gene Expression Profiles by Microarray	1	0.995609
GTEX-WK11-0526-SM-3NB3O	GTEx Tissue Sample Gene Expression Profiles	1	0.99898
GTEX-XXEK-1626-SM-4BRUZ	GTEx Tissue Sample Gene Expression Profiles	1	0.99913
CD19+_BCells(neg._sel.)	BioGPS Human Cell Type and Tissue Gene Expression Profiles	1	0.999958
primary somatosensory cortex (area S1, areas 3,1,2)_3 yrs_M_12980	Allen Brain Atlas Developing Human Brain Tissue Gene Expression Profiles by Microarray	1	1.00077
PFEIFFER	Klijn et al., Nat. Biotechnol., 2015 Cell Line Gene Expression Profiles	1	1.00385
GTEX-RU72-0006-SM-2TF65	GTEx Tissue Sample Gene Expression Profiles	1	1.00404
CL-34	Klijn et al., Nat. Biotechnol., 2015 Cell Line Gene Expression Profiles	1	1.00614
AIDS progression	GWAS Catalog SNP-Phenotype Associations	1	1.00661
SP in ventromedial extrastriate cortex (VP)	Allen Brain Atlas Prenatal Human Brain Tissue Gene Expression Profiles	1	1.00752
GTEX-POMQ-0826-SM-3P61H	GTEx Tissue Sample Gene Expression Profiles	1	1.00805
GTEX-X15G-0005-SM-3NMDA	GTEx Tissue Sample Gene Expression Profiles	1	1.00931
GTEX-TMZS-0006-SM-3DB8G	GTEx Tissue Sample Gene Expression Profiles	1	1.01088
Pain	CTD Gene-Disease Associations	1	1.01099
RMG-I	Klijn et al., Nat. Biotechnol., 2015 Cell Line Gene Expression Profiles	1	1.01304
HCC1937	Heiser et al., PNAS, 2011 Cell Line Gene Expression Profiles	1	1.01331
GTEX-PX3G-0006-SM-33HBQ	GTEx Tissue Sample Gene Expression Profiles	1	1.01336
Cholestasis	CTD Gene-Disease Associations	1	1.01437
hsa-miR-4779	TargetScan Predicted Nonconserved microRNA Targets	1	1.0155
hsa-miR-638	TargetScan Predicted Nonconserved microRNA Targets	1	1.0155
hsa-miR-4757-5p	TargetScan Predicted Nonconserved microRNA Targets	1	1.0155
Memory Disorders	CTD Gene-Disease Associations	1	1.01966
SK-MEL-30	Klijn et al., Nat. Biotechnol., 2015 Cell Line Gene CNV Profiles	1	1.0198
arcuate nucleus of the hypothalamus, left	Allen Brain Atlas Adult Human Brain Tissue Gene Expression Profiles	1	1.02143
Neural Tube Defects	CTD Gene-Disease Associations	1	1.02151
Proteinuria	CTD Gene-Disease Associations	1	1.02188
GTEX-UJHI-1126-SM-4IHLN	GTEx Tissue Sample Gene Expression Profiles	1	1.02461
Dysuria	CTD Gene-Disease Associations	1	1.02708
Hypertrophy	CTD Gene-Disease Associations	1	1.02746
Anemia	CTD Gene-Disease Associations	1	1.02783
IZ in midlateral temporal cortex	Allen Brain Atlas Prenatal Human Brain Tissue Gene Expression Profiles	1	1.02836
GTEX-Q734-0006-SM-2I3FJ	GTEx Tissue Sample Gene Expression Profiles	1	1.02985
CI-1	Klijn et al., Nat. Biotechnol., 2015 Cell Line Gene Expression Profiles	1	1.03082
hippocampus (hippocampal formation)_3 yrs_F_12836	Allen Brain Atlas Developing Human Brain Tissue Gene Expression Profiles by Microarray	1	1.03121
Neurobehavioral Manifestations	CTD Gene-Disease Associations	1	1.03235
HCC38	Klijn et al., Nat. Biotechnol., 2015 Cell Line Gene Expression Profiles	1	1.03282
HCC1806	Klijn et al., Nat. Biotechnol., 2015 Cell Line Gene CNV Profiles	1	1.03547
Carcinoma	CTD Gene-Disease Associations	1	1.03678
Behcet Syndrome	dbGAP Gene-Trait Associations	1	1.03781
GTEX-WK11-0006-SM-3NB3J	GTEx Tissue Sample Gene Expression Profiles	1	1.04006
DMS 454	Klijn et al., Nat. Biotechnol., 2015 Cell Line Gene Expression Profiles	1	1.04151
Adenocarcinoma	CTD Gene-Disease Associations	1	1.04201
Drug Hypersensitivity	CTD Gene-Disease Associations	1	1.04574
Micronuclei, Chromosome-Defective	CTD Gene-Disease Associations	1	1.04611
caudal prosubiculum	Allen Brain Atlas Prenatal Human Brain Tissue Gene Expression Profiles	1	1.04813
GTEX-W5X1-0526-SM-3GILH	GTEx Tissue Sample Gene Expression Profiles	1	1.04933
posteroventral (inferior) parietal cortex_3 yrs_F_12836	Allen Brain Atlas Developing Human Brain Tissue Gene Expression Profiles by Microarray	1	1.05062
NCI-H1299	Klijn et al., Nat. Biotechnol., 2015 Cell Line Gene CNV Profiles	1	1.05236
gracile nucleus, left	Allen Brain Atlas Adult Human Brain Tissue Gene Expression Profiles	1	1.05261
MDAMB157	Heiser et al., PNAS, 2011 Cell Line Gene Expression Profiles	1	1.05404
RI-1	Klijn et al., Nat. Biotechnol., 2015 Cell Line Gene CNV Profiles	1	1.05584
HS 940.T	Klijn et al., Nat. Biotechnol., 2015 Cell Line Gene CNV Profiles	1	1.05584
SUM 52PE	Klijn et al., Nat. Biotechnol., 2015 Cell Line Gene CNV Profiles	1	1.0586
GTEX-P4QS-0926-SM-48TBS	GTEx Tissue Sample Gene Expression Profiles	1	1.05911
GTEX-X4LF-0006-SM-3NMCO	GTEx Tissue Sample Gene Expression Profiles	1	1.05931
motor nucleus of trigeminal nerve, left	Allen Brain Atlas Adult Human Brain Tissue Gene Expression Profiles	1	1.06042
caudal division of IPC (area 39)	Allen Brain Atlas Prenatal Human Brain Tissue Gene Expression Profiles	1	1.06086
Cardiovascular Diseases	CTD Gene-Disease Associations	1	1.06188
GTEX-QDT8-0006-SM-32PL3	GTEx Tissue Sample Gene Expression Profiles	1	1.06486
EJM	Klijn et al., Nat. Biotechnol., 2015 Cell Line Gene Expression Profiles	1	1.06628
Premature aging_Skin fibroblast_GSE10123	GEO Signatures of Differentially Expressed Genes for Diseases	1	1.06678
GTEX-X638-0005-SM-47JX6	GTEx Tissue Sample Gene Expression Profiles	1	1.06693
HELA	BioGPS Cell Line Gene Expression Profiles	1	1.06833
Fetal Growth Retardation	CTD Gene-Disease Associations	1	1.06952
hsa-miR-3677-5p	TargetScan Predicted Nonconserved microRNA Targets	1	1.07142
hsa-miR-619	TargetScan Predicted Nonconserved microRNA Targets	1	1.07142
hsa-miR-4781-3p	TargetScan Predicted Nonconserved microRNA Targets	1	1.07142
hsa-miR-3127-5p	TargetScan Predicted Nonconserved microRNA Targets	1	1.07142
hsa-miR-3189-5p	TargetScan Predicted Nonconserved microRNA Targets	1	1.07142
hsa-miR-942	TargetScan Predicted Nonconserved microRNA Targets	1	1.07142
hsa-miR-4645-5p	TargetScan Predicted Nonconserved microRNA Targets	1	1.07142
GTEX-R55E-0006-SM-2TC5G	GTEx Tissue Sample Gene Expression Profiles	1	1.07188
GTEX-S4Q7-0006-SM-3K2AT	GTEx Tissue Sample Gene Expression Profiles	1	1.07214
GTEX-V1D1-0006-SM-3NMCE	GTEx Tissue Sample Gene Expression Profiles	1	1.07238
GTEX-XUZC-0005-SM-4BOQ8	GTEx Tissue Sample Gene Expression Profiles	1	1.07283
GTEX-QV31-0126-SM-447BP	GTEx Tissue Sample Gene Expression Profiles	1	1.07332
SUM225CWN	Heiser et al., PNAS, 2011 Cell Line Gene Expression Profiles	1	1.07393
SG in ventrolateral prefrontal cortex	Allen Brain Atlas Prenatal Human Brain Tissue Gene Expression Profiles	1	1.07668
GTEX-QDVN-0526-SM-48TZ4	GTEx Tissue Sample Gene Expression Profiles	1	1.08103
Learning Disorders	CTD Gene-Disease Associations	1	1.08231
GTEX-S4Z8-0226-SM-4AD5K	GTEx Tissue Sample Gene Expression Profiles	1	1.08277
Asthma	CTD Gene-Disease Associations	1	1.08301
GTEX-X88G-0126-SM-47JZ3	GTEx Tissue Sample Gene Expression Profiles	1	1.08451
Brain Diseases	CTD Gene-Disease Associations	1	1.08513
T84	Klijn et al., Nat. Biotechnol., 2015 Cell Line Gene Expression Profiles	1	1.08682
red nucleus	Allen Brain Atlas Prenatal Human Brain Tissue Gene Expression Profiles	1	1.08996
Edema	CTD Gene-Disease Associations	1	1.09011
KARPAS-1106P	Klijn et al., Nat. Biotechnol., 2015 Cell Line Gene Expression Profiles	1	1.09083
GTEX-WYBS-0626-SM-3NMAS	GTEx Tissue Sample Gene Expression Profiles	1	1.09173
GTEX-VUSG-2326-SM-4KL1U	GTEx Tissue Sample Gene Expression Profiles	1	1.09503
gracile nucleus, right	Allen Brain Atlas Adult Human Brain Tissue Gene Expression Profiles	1	1.09602
HCC1143	Klijn et al., Nat. Biotechnol., 2015 Cell Line Gene CNV Profiles	1	1.09721
CAMA-1	Klijn et al., Nat. Biotechnol., 2015 Cell Line Gene CNV Profiles	1	1.09721
HCC1419	Klijn et al., Nat. Biotechnol., 2015 Cell Line Gene CNV Profiles	1	1.09721
GTEX-UTHO-0006-SM-3NMCC	GTEx Tissue Sample Gene Expression Profiles	1	1.10279
COLO 680N	Klijn et al., Nat. Biotechnol., 2015 Cell Line Gene Expression Profiles	1	1.10526
Atherosclerosis	CTD Gene-Disease Associations	1	1.10562
SG in dorsomedial parietal cortex (area 7m)	Allen Brain Atlas Prenatal Human Brain Tissue Gene Expression Profiles	1	1.1057
dorsal lateral geniculate nucleus, right	Allen Brain Atlas Adult Human Brain Tissue Gene Expression Profiles	1	1.10873
Fibrosis	CTD Gene-Disease Associations	1	1.11081
GTEX-OOBJ-0006-SM-2I3F4	GTEx Tissue Sample Gene Expression Profiles	1	1.11084
GTEX-T5JW-0005-SM-3GADE	GTEx Tissue Sample Gene Expression Profiles	1	1.11154
GTEX-XUJ4-0226-SM-4BOP8	GTEx Tissue Sample Gene Expression Profiles	1	1.1126
Exanthema	CTD Gene-Disease Associations	1	1.11325
NCI-H1882	Klijn et al., Nat. Biotechnol., 2015 Cell Line Gene Expression Profiles	1	1.11346
icSARS CoV_72Hour_23365422_GSE33267	GEO Signatures of Differentially Expressed Genes for Viral Infections	1	1.11619
GTEX-UJMC-0005-SM-3GACU	GTEx Tissue Sample Gene Expression Profiles	1	1.11678
GTEX-R55D-0006-SM-3GIJS	GTEx Tissue Sample Gene Expression Profiles	1	1.11856
primary visual cortex (striate cortex, area V1/17)_23 yrs_M_12300	Allen Brain Atlas Developing Human Brain Tissue Gene Expression Profiles by Microarray	1	1.12114
GTEX-WFJO-0926-SM-4LVM2	GTEx Tissue Sample Gene Expression Profiles	1	1.12266
emboliform nucleus, left	Allen Brain Atlas Adult Human Brain Tissue Gene Expression Profiles	1	1.12345
Breast Neoplasms	CTD Gene-Disease Associations	1	1.12495
HCC2935	Klijn et al., Nat. Biotechnol., 2015 Cell Line Gene Expression Profiles	1	1.12585
GTEX-T5JW-0126-SM-4DM6K	GTEx Tissue Sample Gene Expression Profiles	1	1.12846
Fetal Death	CTD Gene-Disease Associations	1	1.13211
SG in primary auditory cortex	Allen Brain Atlas Prenatal Human Brain Tissue Gene Expression Profiles	1	1.13236
Coma	CTD Gene-Disease Associations	1	1.13484
hsa-miR-2467-3p	TargetScan Predicted Nonconserved microRNA Targets	1	1.13535
hsa-miR-4784	TargetScan Predicted Nonconserved microRNA Targets	1	1.13535
hsa-miR-4758-5p	TargetScan Predicted Nonconserved microRNA Targets	1	1.13535
hsa-miR-4520a-3p	TargetScan Predicted Nonconserved microRNA Targets	1	1.13535
hsa-miR-299-3p	TargetScan Predicted Nonconserved microRNA Targets	1	1.13535
GTEX-R55D-1126-SM-48FEB	GTEx Tissue Sample Gene Expression Profiles	1	1.13541
SNU-484	Klijn et al., Nat. Biotechnol., 2015 Cell Line Gene CNV Profiles	1	1.1373
Liver Neoplasms	CTD Gene-Disease Associations	1	1.13758
GTEX-PLZ6-0006-SM-33HBZ	GTEx Tissue Sample Gene Expression Profiles	1	1.1384
NCI-H209	Klijn et al., Nat. Biotechnol., 2015 Cell Line Gene CNV Profiles	1	1.13858
SCC-3	Klijn et al., Nat. Biotechnol., 2015 Cell Line Gene CNV Profiles	1	1.13858
OCI-LY-19	Klijn et al., Nat. Biotechnol., 2015 Cell Line Gene CNV Profiles	1	1.13858
paraventricular nucleus of the hypothalamus, right	Allen Brain Atlas Adult Human Brain Tissue Gene Expression Profiles	1	1.14026
GTEX-S32W-2126-SM-2XCB1	GTEx Tissue Sample Gene Expression Profiles	1	1.14142
HCC2998	BioGPS Cell Line Gene Expression Profiles	1	1.14339
GTEX-O5YV-0006-SM-2I5GX	GTEx Tissue Sample Gene Expression Profiles	1	1.14372
GTEX-RU1J-0006-SM-2TF6M	GTEx Tissue Sample Gene Expression Profiles	1	1.14514
Anemia, Hemolytic	CTD Gene-Disease Associations	1	1.14816
GTEX-TML8-0001-SM-3NMAF	GTEx Tissue Sample Gene Expression Profiles	1	1.14905
GTEX-WFG7-0005-SM-3GIKM	GTEx Tissue Sample Gene Expression Profiles	1	1.15071
Lung Diseases	CTD Gene-Disease Associations	1	1.15763
primary auditory cortex (core)_3 yrs_F_12836	Allen Brain Atlas Developing Human Brain Tissue Gene Expression Profiles by Microarray	1	1.15829
GTEX-XPVG-0626-SM-4B65B	GTEx Tissue Sample Gene Expression Profiles	1	1.15934
layer II of rostral entorhinal cortex	Allen Brain Atlas Prenatal Human Brain Tissue Gene Expression Profiles	1	1.1597
primary visual cortex (striate cortex, area V1/17)_4 yrs_M_12298	Allen Brain Atlas Developing Human Brain Tissue Gene Expression Profiles by Microarray	1	1.16279
GTEX-S3XE-0626-SM-4AD6B	GTEx Tissue Sample Gene Expression Profiles	1	1.16364
Kidney Diseases	CTD Gene-Disease Associations	1	1.16434
GTEX-TKQ2-0006-SM-33HBH	GTEx Tissue Sample Gene Expression Profiles	1	1.16573
CD56+_NKCells	BioGPS Human Cell Type and Tissue Gene Expression Profiles	1	1.16594
primary somatosensory cortex (area S1, areas 3,1,2)_8 yrs_M_12841	Allen Brain Atlas Developing Human Brain Tissue Gene Expression Profiles by Microarray	1	1.1665
YAPC	Klijn et al., Nat. Biotechnol., 2015 Cell Line Gene Expression Profiles	1	1.16772
posteroventral (inferior) parietal cortex_8 yrs_M_12841	Allen Brain Atlas Developing Human Brain Tissue Gene Expression Profiles by Microarray	1	1.17016
striatum_1 yrs_F_12830	Allen Brain Atlas Developing Human Brain Tissue Gene Expression Profiles by Microarray	1	1.17309
dorsolateral prefrontal cortex_8 yrs_M_12841	Allen Brain Atlas Developing Human Brain Tissue Gene Expression Profiles by Microarray	1	1.17309
Pregnancy Complications	CTD Gene-Disease Associations	1	1.17431
GTEX-UJHI-0006-SM-3DB8H	GTEx Tissue Sample Gene Expression Profiles	1	1.17757
GTEX-Q734-0226-SM-48U1A	GTEx Tissue Sample Gene Expression Profiles	1	1.17788
SG in dysgranular insular cortex	Allen Brain Atlas Prenatal Human Brain Tissue Gene Expression Profiles	1	1.17864
anterior (rostral) cingulate (medial prefrontal) cortex_21 yrs_F_13057	Allen Brain Atlas Developing Human Brain Tissue Gene Expression Profiles by Microarray	1	1.18033
cuneate nucleus, left	Allen Brain Atlas Adult Human Brain Tissue Gene Expression Profiles	1	1.1805
GTEX-XV7Q-0126-SM-4BRVK	GTEx Tissue Sample Gene Expression Profiles	1	1.18206
cochlear nuclei, left	Allen Brain Atlas Adult Human Brain Tissue Gene Expression Profiles	1	1.18416
RERF-LC-KJ	Klijn et al., Nat. Biotechnol., 2015 Cell Line Gene CNV Profiles	1	1.18599
RPMI 8226	Klijn et al., Nat. Biotechnol., 2015 Cell Line Gene CNV Profiles	1	1.18599
GTEX-X585-0005-SM-46MV3	GTEx Tissue Sample Gene Expression Profiles	1	1.1871
MDA-MB-468	Klijn et al., Nat. Biotechnol., 2015 Cell Line Gene CNV Profiles	1	1.18758
HMY-1	Klijn et al., Nat. Biotechnol., 2015 Cell Line Gene CNV Profiles	1	1.18758
striatum_23 yrs_M_12300	Allen Brain Atlas Developing Human Brain Tissue Gene Expression Profiles by Microarray	1	1.18866
Liver Diseases	CTD Gene-Disease Associations	1	1.19477
A-Netherlands-602-2009(H1N1)_30Hour_None_GSE40844	GEO Signatures of Differentially Expressed Genes for Viral Infections	1	1.19499
GTEX-S7SE-0926-SM-2XCD6	GTEx Tissue Sample Gene Expression Profiles	1	1.19591
dentate nucleus, left	Allen Brain Atlas Adult Human Brain Tissue Gene Expression Profiles	1	1.19657
posterior (caudal) superior temporal cortex (area 22c)_26 pcw_F_12949	Allen Brain Atlas Developing Human Brain Tissue Gene Expression Profiles by Microarray	1	1.19688
GTEX-U4B1-0526-SM-4DXTK	GTEx Tissue Sample Gene Expression Profiles	1	1.19936
Psoriasis	GWAS Catalog SNP-Phenotype Associations	1	1.20529
polymorphic layer of rostral subiculum	Allen Brain Atlas Prenatal Human Brain Tissue Gene Expression Profiles	1	1.20533
GTEX-WQUQ-0006-SM-3MJF4	GTEx Tissue Sample Gene Expression Profiles	1	1.20883
G22	Klijn et al., Nat. Biotechnol., 2015 Cell Line Gene Expression Profiles	1	1.20915
hsa-miR-4792	TargetScan Predicted Nonconserved microRNA Targets	1	1.20993
hsa-miR-3614-5p	TargetScan Predicted Nonconserved microRNA Targets	1	1.20993
LP-1	Klijn et al., Nat. Biotechnol., 2015 Cell Line Gene Expression Profiles	1	1.21471
GTEX-UPK5-2026-SM-4JBIM	GTEx Tissue Sample Gene Expression Profiles	1	1.21988
primary motor cortex (area M1, area 4)_4 yrs_M_12298	Allen Brain Atlas Developing Human Brain Tissue Gene Expression Profiles by Microarray	1	1.22056
SP in dorsomedial extrastriate cortex (V2)	Allen Brain Atlas Prenatal Human Brain Tissue Gene Expression Profiles	1	1.22163
blood	GTEx Tissue Gene Expression Profiles	1	1.22225
principal sensory nucleus of trigeminal nerve	Allen Brain Atlas Prenatal Human Brain Tissue Gene Expression Profiles	1	1.22267
outer CP in caudal perirhinal cortex	Allen Brain Atlas Prenatal Human Brain Tissue Gene Expression Profiles	1	1.22505
A-CA-04-2009(H1N1)_36Hour_23935999_GSE47962	GEO Signatures of Differentially Expressed Genes for Viral Infections	1	1.22574
trochlear nucleus, left	Allen Brain Atlas Adult Human Brain Tissue Gene Expression Profiles	1	1.23075
SW 403	Klijn et al., Nat. Biotechnol., 2015 Cell Line Gene Expression Profiles	1	1.23136
Atrophy	CTD Gene-Disease Associations	1	1.23296
GTEX-T2YK-0005-SM-32QOV	GTEx Tissue Sample Gene Expression Profiles	1	1.23814
SARS-CoV_60Hour_23935999_GSE47962	GEO Signatures of Differentially Expressed Genes for Viral Infections	1	1.23818
GTEX-WFG7-0001-SM-3P61S	GTEx Tissue Sample Gene Expression Profiles	1	1.23994
CPC-N	Klijn et al., Nat. Biotechnol., 2015 Cell Line Gene CNV Profiles	1	1.24121
Neoplasms, Experimental	CTD Gene-Disease Associations	1	1.2415
icSARS CoV_60Hour_23365422_GSE33267	GEO Signatures of Differentially Expressed Genes for Viral Infections	1	1.24178
GTEX-R53T-0005-SM-3GADK	GTEx Tissue Sample Gene Expression Profiles	1	1.2425
SU.86.86	Klijn et al., Nat. Biotechnol., 2015 Cell Line Gene Expression Profiles	1	1.24614
GTEX-VUSH-0004-SM-3P61T	GTEx Tissue Sample Gene Expression Profiles	1	1.24837
GTEX-WFON-0126-SM-4LVM9	GTEx Tissue Sample Gene Expression Profiles	1	1.25178
MDA-MB-157	Klijn et al., Nat. Biotechnol., 2015 Cell Line Gene Expression Profiles	1	1.25305
GTEX-X4XX-0005-SM-3NMCS	GTEx Tissue Sample Gene Expression Profiles	1	1.25551
GTEX-OXRL-0005-SM-3LK6A	GTEx Tissue Sample Gene Expression Profiles	1	1.26184
GTEX-X88G-0004-SM-47JZ6	GTEx Tissue Sample Gene Expression Profiles	1	1.26304
LS1034	Klijn et al., Nat. Biotechnol., 2015 Cell Line Gene Expression Profiles	1	1.26521
GTEX-S7SE-0005-SM-2XCEA	GTEx Tissue Sample Gene Expression Profiles	1	1.26655
GTEX-P4PP-0926-SM-48TBZ	GTEx Tissue Sample Gene Expression Profiles	1	1.26722
Cell Transformation, Neoplastic	CTD Gene-Disease Associations	1	1.26732
HCC38	Heiser et al., PNAS, 2011 Cell Line Gene Expression Profiles	1	1.26836
GTEX-QLQW-0126-SM-447BK	GTEx Tissue Sample Gene Expression Profiles	1	1.26859
COLO205	BioGPS Cell Line Gene Expression Profiles	1	1.271
striatum_4 yrs_M_12298	Allen Brain Atlas Developing Human Brain Tissue Gene Expression Profiles by Microarray	1	1.27325
Weight Gain	CTD Gene-Disease Associations	1	1.27378
GTEX-XUJ4-0004-SM-4BOQE	GTEx Tissue Sample Gene Expression Profiles	1	1.27599
SG in medial temporal-occipital cortex	Allen Brain Atlas Prenatal Human Brain Tissue Gene Expression Profiles	1	1.27813
Carcinoma, Hepatocellular	CTD Gene-Disease Associations	1	1.27936
DU4475	Klijn et al., Nat. Biotechnol., 2015 Cell Line Gene Expression Profiles	1	1.28322
GTEX-XLM4-0004-SM-4AT5I	GTEx Tissue Sample Gene Expression Profiles	1	1.28468
HCC70	Heiser et al., PNAS, 2011 Cell Line Gene Expression Profiles	1	1.28549
HCC78	Klijn et al., Nat. Biotechnol., 2015 Cell Line Gene Expression Profiles	1	1.2865
GTEX-X585-2426-SM-46MW2	GTEx Tissue Sample Gene Expression Profiles	1	1.29173
GTEX-W5WG-0006-SM-3GIJT	GTEx Tissue Sample Gene Expression Profiles	1	1.29203
medial portion of STH	Allen Brain Atlas Prenatal Human Brain Tissue Gene Expression Profiles	1	1.29206
Fetal Brain Male	Roadmap Epigenomics Cell and Tissue DNA Methylation Profiles	1	1.29318
NCI-H510A	Klijn et al., Nat. Biotechnol., 2015 Cell Line Gene CNV Profiles	1	1.29384
OVCA 420	Klijn et al., Nat. Biotechnol., 2015 Cell Line Gene CNV Profiles	1	1.29384
GTEX-WFJO-0002-SM-3P61X	GTEx Tissue Sample Gene Expression Profiles	1	1.29576
hsa-miR-1237	TargetScan Predicted Nonconserved microRNA Targets	1	1.2992
hsa-miR-490-3p	TargetScan Predicted Nonconserved microRNA Targets	1	1.2992
hsa-miR-3652	TargetScan Predicted Nonconserved microRNA Targets	1	1.2992
GTEX-SSA3-0005-SM-32QOT	GTEx Tissue Sample Gene Expression Profiles	1	1.29991
Abnormalities, Drug-Induced	CTD Gene-Disease Associations	1	1.30482
GTEX-XUYS-0002-SM-47JXL	GTEx Tissue Sample Gene Expression Profiles	1	1.31132
A-CA-04-2009(H1N1)_24Hour_None_GSE37571	GEO Signatures of Differentially Expressed Genes for Viral Infections	1	1.31778
GTEX-SE5C-0006-SM-4BRW5	GTEx Tissue Sample Gene Expression Profiles	1	1.31868
Drug-induced liver injury (flucloxacillin)	GWAS Catalog SNP-Phenotype Associations	1	1.31995
lateral habenular nucleus, right	Allen Brain Atlas Adult Human Brain Tissue Gene Expression Profiles	1	1.3255
GTEX-XMK1-0126-SM-4B65F	GTEx Tissue Sample Gene Expression Profiles	1	1.32624
Drug-Induced Liver Injury	CTD Gene-Disease Associations	1	1.32905
RERFLCKJ	CCLE Cell Line Gene CNV Profiles	1	1.32968
COLO792	CCLE Cell Line Gene CNV Profiles	1	1.33679
Uterine Cervical Neoplasms	CTD Gene-Disease Associations	1	1.33761
GTEX-OIZH-0926-SM-48TBR	GTEx Tissue Sample Gene Expression Profiles	1	1.34516
HIV-1 control	GWAS Catalog SNP-Phenotype Associations	1	1.34627
GTEX-U3ZN-0126-SM-4DXUM	GTEx Tissue Sample Gene Expression Profiles	1	1.34935
GTEX-R55G-0226-SM-48FEI	GTEx Tissue Sample Gene Expression Profiles	1	1.34939
Inflammation	CTD Gene-Disease Associations	1	1.35098
GTEX-S7SF-0001-SM-3K2BE	GTEx Tissue Sample Gene Expression Profiles	1	1.35224
KARPAS422	CCLE Cell Line Gene Expression Profiles	1	1.35326
GTEX-X3Y1-0006-SM-3P5ZG	GTEx Tissue Sample Gene Expression Profiles	1	1.35401
GTEX-PLZ5-0006-SM-2S1NZ	GTEx Tissue Sample Gene Expression Profiles	1	1.35639
CL-34	Klijn et al., Nat. Biotechnol., 2015 Cell Line Gene CNV Profiles	1	1.35745
GTEX-VJYA-0001-SM-3NMDJ	GTEx Tissue Sample Gene Expression Profiles	1	1.36112
GTEX-X5EB-0004-SM-46MWA	GTEx Tissue Sample Gene Expression Profiles	1	1.36494
GTEX-N7MT-0007-SM-3GACQ	GTEx Tissue Sample Gene Expression Profiles	1	1.36521
Acquired Immunodeficiency Syndrome	dbGAP Gene-Trait Associations	1	1.36815
CD4+_Tcells	BioGPS Human Cell Type and Tissue Gene Expression Profiles	1	1.37085
amygdaloid complex_2 yrs_F_12979	Allen Brain Atlas Developing Human Brain Tissue Gene Expression Profiles by Microarray	1	1.37104
viral infectious disease	GWASdb SNP-Disease Associations	1	1.37604
Drug-Related Side Effects and Adverse Reactions	CTD Gene-Disease Associations	1	1.3793
GTEX-XBED-0003-SM-47JWP	GTEx Tissue Sample Gene Expression Profiles	1	1.37984
supraoptic nucleus, right	Allen Brain Atlas Adult Human Brain Tissue Gene Expression Profiles	1	1.38019
59M	Klijn et al., Nat. Biotechnol., 2015 Cell Line Gene Expression Profiles	1	1.38021
GTEX-QCQG-0526-SM-48U2A	GTEx Tissue Sample Gene Expression Profiles	1	1.38283
GTEX-WFJO-0005-SM-3GIKY	GTEx Tissue Sample Gene Expression Profiles	1	1.3864
cuneate nucleus, right	Allen Brain Atlas Adult Human Brain Tissue Gene Expression Profiles	1	1.38737
Vascular Diseases	CTD Gene-Disease Associations	1	1.39338
GTEX-PX3G-0926-SM-48U12	GTEx Tissue Sample Gene Expression Profiles	1	1.39367
Fatty Liver	CTD Gene-Disease Associations	1	1.39535
cSARS Bat SRBD_36Hour_None_GSE37827	GEO Signatures of Differentially Expressed Genes for Viral Infections	1	1.39774
hepatic granulomatosis	GWASdb SNP-Phenotype Associations	1	1.39971
outer CP in caudal midinferior temporal cortex (area TF)	Allen Brain Atlas Prenatal Human Brain Tissue Gene Expression Profiles	1	1.40133
NCO2	CCLE Cell Line Gene CNV Profiles	1	1.40207
CAMA1	CCLE Cell Line Gene CNV Profiles	1	1.40303
Urinary Bladder Neoplasms	CTD Gene-Disease Associations	1	1.40457
Dhori Virus_48Hour_20090954_GSE17400	GEO Signatures of Differentially Expressed Genes for Viral Infections	1	1.40919
HCC461	Klijn et al., Nat. Biotechnol., 2015 Cell Line Gene CNV Profiles	1	1.40928
hsa-miR-3150b-3p	TargetScan Predicted Nonconserved microRNA Targets	1	1.40969
hsa-miR-4430	TargetScan Predicted Nonconserved microRNA Targets	1	1.40969
hsa-miR-1914	TargetScan Predicted Nonconserved microRNA Targets	1	1.40969
hsa-miR-4760-3p	TargetScan Predicted Nonconserved microRNA Targets	1	1.40969
hsa-miR-4704-5p	TargetScan Predicted Nonconserved microRNA Targets	1	1.40969
HCC2270	Klijn et al., Nat. Biotechnol., 2015 Cell Line Gene CNV Profiles	1	1.41122
EFM-19	Klijn et al., Nat. Biotechnol., 2015 Cell Line Gene CNV Profiles	1	1.41122
KMRC3	CCLE Cell Line Gene Expression Profiles	1	1.41229
GTEX-WRHU-0006-SM-3MJF6	GTEx Tissue Sample Gene Expression Profiles	1	1.4177
MDAMB231	CCLE Cell Line Gene CNV Profiles	1	1.41793
GTEX-XMK1-0001-SM-4B64F	GTEx Tissue Sample Gene Expression Profiles	1	1.41896
GTEX-T5JW-0003-SM-3NMAD	GTEx Tissue Sample Gene Expression Profiles	1	1.41939
Hyperplasia	CTD Gene-Disease Associations	1	1.42321
liver disease	GWASdb SNP-Disease Associations	1	1.4259
Lung Neoplasms	CTD Gene-Disease Associations	1	1.4275
GTEX-W5WG-0002-SM-3NMDN	GTEx Tissue Sample Gene Expression Profiles	1	1.42906
reticular nucleus of thalamus	Allen Brain Atlas Prenatal Human Brain Tissue Gene Expression Profiles	1	1.43198
SR	BioGPS Cell Line Gene Expression Profiles	1	1.43209
EB2	Klijn et al., Nat. Biotechnol., 2015 Cell Line Gene Expression Profiles	1	1.43413
DAUDI	Klijn et al., Nat. Biotechnol., 2015 Cell Line Gene Expression Profiles	1	1.43413
mammillary body, left	Allen Brain Atlas Adult Human Brain Tissue Gene Expression Profiles	1	1.43797
GTEX-VUSG-0006-SM-3GIK9	GTEx Tissue Sample Gene Expression Profiles	1	1.44096
GTEX-VJYA-0126-SM-4KL1P	GTEx Tissue Sample Gene Expression Profiles	1	1.44202
ventrolateral prefrontal cortex_3 yrs_F_12836	Allen Brain Atlas Developing Human Brain Tissue Gene Expression Profiles by Microarray	1	1.44245
Neoplasms	CTD Gene-Disease Associations	1	1.44382
GSK3B_knockdown_204_GDS4305	GEO Signatures of Differentially Expressed Genes for Kinase Perturbations	1	1.44466
Lymphoma_burkitts(Daudi)	BioGPS Human Cell Type and Tissue Gene Expression Profiles	1	1.44467
GTEX-XAJ8-0126-SM-47JYG	GTEx Tissue Sample Gene Expression Profiles	1	1.44502
SP in midlateral temporal cortex	Allen Brain Atlas Prenatal Human Brain Tissue Gene Expression Profiles	1	1.44778
GTEX-WFON-0001-SM-3P61W	GTEx Tissue Sample Gene Expression Profiles	1	1.44934
SNU1077	CCLE Cell Line Gene CNV Profiles	1	1.45371
A-CA-04-2009(H1N1)_48Hour_None_GSE40844	GEO Signatures of Differentially Expressed Genes for Viral Infections	1	1.45878
CAMA-1	Klijn et al., Nat. Biotechnol., 2015 Cell Line Gene Expression Profiles	1	1.45919
GTEX-POMQ-0126-SM-48TD6	GTEx Tissue Sample Gene Expression Profiles	1	1.46024
WM-115	Klijn et al., Nat. Biotechnol., 2015 Cell Line Gene CNV Profiles	1	1.46045
SU-DHL-6	Klijn et al., Nat. Biotechnol., 2015 Cell Line Gene CNV Profiles	1	1.46415
SKM-1	Klijn et al., Nat. Biotechnol., 2015 Cell Line Gene Expression Profiles	1	1.46586
GTEX-XQ3S-0001-SM-4B64K	GTEx Tissue Sample Gene Expression Profiles	1	1.46739
GTEX-WYVS-0006-SM-3NMA7	GTEx Tissue Sample Gene Expression Profiles	1	1.46934
GTEX-S33H-0005-SM-2XCAL	GTEx Tissue Sample Gene Expression Profiles	1	1.47048
GTEX-XBEW-0002-SM-4AT5O	GTEx Tissue Sample Gene Expression Profiles	1	1.4724
L1236	CCLE Cell Line Gene CNV Profiles	1	1.47316
GTEX-Q2AH-0226-SM-48U1I	GTEx Tissue Sample Gene Expression Profiles	1	1.47331
GTEX-PLZ6-0126-SM-48TC6	GTEx Tissue Sample Gene Expression Profiles	1	1.47419
cochlear nuclei	Allen Brain Atlas Prenatal Human Brain Tissue Gene Expression Profiles	1	1.4758
GTEX-RM2N-0006-SM-2TF5H	GTEx Tissue Sample Gene Expression Profiles	1	1.47648
NCI-H596	Klijn et al., Nat. Biotechnol., 2015 Cell Line Gene Expression Profiles	1	1.47738
GTEX-OIZF-0006-SM-2I5GQ	GTEx Tissue Sample Gene Expression Profiles	1	1.48093
GTEX-XPT6-0001-SM-4B64G	GTEx Tissue Sample Gene Expression Profiles	1	1.4818
GTEX-UPJH-0001-SM-3NMDE	GTEx Tissue Sample Gene Expression Profiles	1	1.48662
GTEX-S95S-0002-SM-3NM8K	GTEx Tissue Sample Gene Expression Profiles	1	1.49234
GTEX-X638-0003-SM-47JZ1	GTEx Tissue Sample Gene Expression Profiles	1	1.49538
NCI-H1395	Klijn et al., Nat. Biotechnol., 2015 Cell Line Gene CNV Profiles	1	1.49907
SUM 1315M02	Klijn et al., Nat. Biotechnol., 2015 Cell Line Gene CNV Profiles	1	1.49907
GTEX-TKQ2-0004-SM-3NMAC	GTEx Tissue Sample Gene Expression Profiles	1	1.5021
Skeletal Muscle Male	Roadmap Epigenomics Cell and Tissue DNA Methylation Profiles	1	1.50458
SUPB15	CCLE Cell Line Gene Expression Profiles	1	1.50961
hippocampus (hippocampal formation)_21 yrs_F_13057	Allen Brain Atlas Developing Human Brain Tissue Gene Expression Profiles by Microarray	1	1.51179
anterior (rostral) cingulate (medial prefrontal) cortex_2 yrs_F_12979	Allen Brain Atlas Developing Human Brain Tissue Gene Expression Profiles by Microarray	1	1.51179
GTEX-VUSG-1726-SM-4KKZL	GTEx Tissue Sample Gene Expression Profiles	1	1.51521
GTEX-VUSG-0003-SM-3NMDK	GTEx Tissue Sample Gene Expression Profiles	1	1.51531
DAUDI	CCLE Cell Line Gene Expression Profiles	1	1.51763
EB2	CCLE Cell Line Gene Expression Profiles	1	1.52179
Inclusion Body Myositides_Muscle tissue_GSE3112	GEO Signatures of Differentially Expressed Genes for Diseases	1	1.52205
AMO-1	Klijn et al., Nat. Biotechnol., 2015 Cell Line Gene Expression Profiles	1	1.52864
NCI-H345	Klijn et al., Nat. Biotechnol., 2015 Cell Line Gene CNV Profiles	1	1.53149
abducens nucleus	Allen Brain Atlas Prenatal Human Brain Tissue Gene Expression Profiles	1	1.53525
CADOES1	CCLE Cell Line Gene Expression Profiles	1	1.53539
KMM1	CCLE Cell Line Gene CNV Profiles	1	1.53543
icSARA deltaORF6_60Hour_23365422_GSE33267	GEO Signatures of Differentially Expressed Genes for Viral Infections	1	1.53971
GTEX-QCQG-0006-SM-2S1OW	GTEx Tissue Sample Gene Expression Profiles	1	1.5411
behcet's disease	GWASdb SNP-Disease Associations	1	1.54476
GTEX-WH7G-0002-SM-4LVN9	GTEx Tissue Sample Gene Expression Profiles	1	1.54763
Prenatal Exposure Delayed Effects	CTD Gene-Disease Associations	1	1.54961
hsa-miR-1343	TargetScan Predicted Nonconserved microRNA Targets	1	1.55165
hsa-miR-4688	TargetScan Predicted Nonconserved microRNA Targets	1	1.55165
GTEX-SN8G-0001-SM-3NM8L	GTEx Tissue Sample Gene Expression Profiles	1	1.56018
GTEX-UPK5-1626-SM-4JBHI	GTEx Tissue Sample Gene Expression Profiles	1	1.56193
GTEX-T6MO-0003-SM-3NMAG	GTEx Tissue Sample Gene Expression Profiles	1	1.56351
GTEX-XXEK-0004-SM-4BRWO	GTEx Tissue Sample Gene Expression Profiles	1	1.56427
GTEX-W5X1-0006-SM-3GIJZ	GTEx Tissue Sample Gene Expression Profiles	1	1.56727
GTEX-WEY5-0001-SM-3P61Z	GTEx Tissue Sample Gene Expression Profiles	1	1.56919
mammillary body, right	Allen Brain Atlas Adult Human Brain Tissue Gene Expression Profiles	1	1.57184
amygdaloid complex_23 yrs_M_12300	Allen Brain Atlas Developing Human Brain Tissue Gene Expression Profiles by Microarray	1	1.57542
GTEX-PW2O-0126-SM-48TC8	GTEx Tissue Sample Gene Expression Profiles	1	1.57548
Precancerous Conditions	CTD Gene-Disease Associations	1	1.57759
GTEX-UJHI-0126-SM-4IHLP	GTEx Tissue Sample Gene Expression Profiles	1	1.57911
HCC56	CCLE Cell Line Gene Expression Profiles	1	1.58029
GTEX-QCQG-0226-SM-48U28	GTEx Tissue Sample Gene Expression Profiles	1	1.5817
inner CP in caudal midinferior temporal cortex (area TF)	Allen Brain Atlas Prenatal Human Brain Tissue Gene Expression Profiles	1	1.58342
COLO680N	CCLE Cell Line Gene Expression Profiles	1	1.58397
59M	CCLE Cell Line Gene Expression Profiles	1	1.5854
GTEX-T5JC-0001-SM-3NMAK	GTEx Tissue Sample Gene Expression Profiles	1	1.58687
GRANTA519	CCLE Cell Line Gene Expression Profiles	1	1.58701
GTEX-RWS6-0001-SM-3NMAL	GTEx Tissue Sample Gene Expression Profiles	1	1.58836
MUTZ5	CCLE Cell Line Gene Expression Profiles	1	1.58986
Psoriasis	dbGAP Gene-Trait Associations	1	1.5935
GTEX-T6MN-0002-SM-3NMAH	GTEx Tissue Sample Gene Expression Profiles	1	1.59681
CPCN	CCLE Cell Line Gene CNV Profiles	1	1.59779
anterior (rostral) cingulate (medial prefrontal) cortex_1 yrs_F_12830	Allen Brain Atlas Developing Human Brain Tissue Gene Expression Profiles by Microarray	1	1.60698
GTEX-X585-0002-SM-46MVA	GTEx Tissue Sample Gene Expression Profiles	1	1.60919
GTEX-SNOS-0003-SM-3NMAO	GTEx Tissue Sample Gene Expression Profiles	1	1.61004
abducens nucleus, right	Allen Brain Atlas Adult Human Brain Tissue Gene Expression Profiles	1	1.61929
GRANTA-519	Klijn et al., Nat. Biotechnol., 2015 Cell Line Gene Expression Profiles	1	1.63193
GTEX-SIU7-0001-SM-3NMAW	GTEx Tissue Sample Gene Expression Profiles	1	1.63202
GTEX-XQ8I-1726-SM-4BOQB	GTEx Tissue Sample Gene Expression Profiles	1	1.64492
CALU3	CCLE Cell Line Gene CNV Profiles	1	1.65325
MJ	CCLE Cell Line Gene Expression Profiles	1	1.6545
RERFLCAD1	CCLE Cell Line Gene CNV Profiles	1	1.66273
GTEX-XGQ4-0126-SM-4AT4H	GTEx Tissue Sample Gene Expression Profiles	1	1.66275
lower limb region of M1	Allen Brain Atlas Prenatal Human Brain Tissue Gene Expression Profiles	1	1.66445
HCV_8week-No IFN-a_None_GSE37715	GEO Signatures of Differentially Expressed Genes for Viral Infections	1	1.67113
SG in primary somatosensory cortex	Allen Brain Atlas Prenatal Human Brain Tissue Gene Expression Profiles	1	1.67398
GTEX-XYKS-0002-SM-4BRWN	GTEx Tissue Sample Gene Expression Profiles	1	1.676
GTEX-V955-0004-SM-3NMDH	GTEx Tissue Sample Gene Expression Profiles	1	1.6771
RS11846	BioGPS Cell Line Gene Expression Profiles	1	1.67882
interstitial nucleus of Cajal, right	Allen Brain Atlas Adult Human Brain Tissue Gene Expression Profiles	1	1.67961
GTEX-TMZS-0001-SM-3P61Q	GTEx Tissue Sample Gene Expression Profiles	1	1.68166
SKM1	CCLE Cell Line Gene Expression Profiles	1	1.68265
EJM	CCLE Cell Line Gene CNV Profiles	1	1.68844
GTEX-XUYS-0005-SM-47JZ2	GTEx Tissue Sample Gene Expression Profiles	1	1.69847
GTEX-OOBJ-0926-SM-48TDO	GTEx Tissue Sample Gene Expression Profiles	1	1.69995
GTEX-SUCS-0002-SM-3NMAJ	GTEx Tissue Sample Gene Expression Profiles	1	1.70138
Necrosis	CTD Gene-Disease Associations	1	1.70265
GTEX-XXEK-0126-SM-4BRVU	GTEx Tissue Sample Gene Expression Profiles	1	1.70396
GTEX-U3ZH-0002-SM-3NMDD	GTEx Tissue Sample Gene Expression Profiles	1	1.70408
HCC1419	CCLE Cell Line Gene CNV Profiles	1	1.70444
spleen	GTEx Tissue Gene Expression Profiles	1	1.70528
GTEX-WHPG-0004-SM-3NMDO	GTEx Tissue Sample Gene Expression Profiles	1	1.70635
HCC78	CCLE Cell Line Gene Expression Profiles	1	1.71044
JVM2	CCLE Cell Line Gene Expression Profiles	1	1.71612
A-CA-04-2009(H1N1)_36Hour_None_GSE37571	GEO Signatures of Differentially Expressed Genes for Viral Infections	1	1.71652
ventral medial nucleus of thalamus	Allen Brain Atlas Prenatal Human Brain Tissue Gene Expression Profiles	1	1.71862
Floxacillin	dbGAP Gene-Trait Associations	1	1.71999
GTEX-TKQ1-0003-SM-3NMAE	GTEx Tissue Sample Gene Expression Profiles	1	1.72446
principal sensory nucleus of trigeminal nerve, left	Allen Brain Atlas Adult Human Brain Tissue Gene Expression Profiles	1	1.72495
hsa-miR-2355-5p	TargetScan Predicted Nonconserved microRNA Targets	1	1.7397
hsa-miR-4769-5p	TargetScan Predicted Nonconserved microRNA Targets	1	1.7397
hsa-miR-1255b	TargetScan Predicted Nonconserved microRNA Targets	1	1.7397
hsa-miR-4654	TargetScan Predicted Nonconserved microRNA Targets	1	1.7397
hsa-miR-1255a	TargetScan Predicted Nonconserved microRNA Targets	1	1.7397
GTEX-S4Q7-0003-SM-3NM8M	GTEx Tissue Sample Gene Expression Profiles	1	1.74365
GTEX-WCDI-0002-SM-3P61U	GTEx Tissue Sample Gene Expression Profiles	1	1.74671
J82	CCLE Cell Line Gene CNV Profiles	1	1.74735
HIV-1	dbGAP Gene-Trait Associations	1	1.74868
GTEX-SSA3-0002-SM-3P61R	GTEx Tissue Sample Gene Expression Profiles	1	1.76261
NCIH1563	CCLE Cell Line Gene Expression Profiles	1	1.79475
RV16_0Hour-B2B_None_GSE28904	GEO Signatures of Differentially Expressed Genes for Viral Infections	1	1.80324
SUDHL6	CCLE Cell Line Gene CNV Profiles	1	1.80341
type i diabetes mellitus	GWASdb SNP-Phenotype Associations	1	1.81736
SARS-BatSRBD_84Hour_23935999_GSE47960	GEO Signatures of Differentially Expressed Genes for Viral Infections	1	1.8194
DMS 53	Klijn et al., Nat. Biotechnol., 2015 Cell Line Gene Expression Profiles	1	1.82047
KU812	Klijn et al., Nat. Biotechnol., 2015 Cell Line Gene CNV Profiles	1	1.8221
HCC1576	Klijn et al., Nat. Biotechnol., 2015 Cell Line Gene CNV Profiles	1	1.8221
GTEX-V1D1-0003-SM-3NMDP	GTEx Tissue Sample Gene Expression Profiles	1	1.82407
HIPK2_defectivemutant_29_GDS4233	GEO Signatures of Differentially Expressed Genes for Kinase Perturbations	1	1.82461
SUP-B15	Klijn et al., Nat. Biotechnol., 2015 Cell Line Gene Expression Profiles	1	1.82597
A-CA-04-2009(H1N1)_48Hour_23935999_GSE47960	GEO Signatures of Differentially Expressed Genes for Viral Infections	1	1.82686
A-VN-1203-2004(H5N1)_Day2-10^3pfu_22074594_GSE33263	GEO Signatures of Differentially Expressed Genes for Viral Infections	1	1.82794
GTEX-UPK5-0003-SM-3NMDI	GTEx Tissue Sample Gene Expression Profiles	1	1.83064
EB1	Klijn et al., Nat. Biotechnol., 2015 Cell Line Gene Expression Profiles	1	1.83859
mediodorsal nucleus of thalamus_3 yrs_F_12836	Allen Brain Atlas Developing Human Brain Tissue Gene Expression Profiles by Microarray	1	1.87209
transient Purkinje cell clusters	Allen Brain Atlas Prenatal Human Brain Tissue Gene Expression Profiles	1	1.87395
GTEX-SIU7-0006-SM-2XCE6	GTEx Tissue Sample Gene Expression Profiles	1	1.87686
type 1 diabetes mellitus	GWASdb SNP-Disease Associations	1	1.8787
hepatitis	GWASdb SNP-Disease Associations	1	1.88019
JHESOAD1	CCLE Cell Line Gene CNV Profiles	1	1.89325
amygdaloid complex_3 yrs_F_12836	Allen Brain Atlas Developing Human Brain Tissue Gene Expression Profiles by Microarray	1	1.90534
supraoptic nucleus, left	Allen Brain Atlas Adult Human Brain Tissue Gene Expression Profiles	1	1.90784
NCI-H1734	Klijn et al., Nat. Biotechnol., 2015 Cell Line Gene CNV Profiles	1	1.91333
GTEX-W5X1-0001-SM-3P61V	GTEx Tissue Sample Gene Expression Profiles	1	1.93135
GTEX-U3ZN-0002-SM-3NMDF	GTEx Tissue Sample Gene Expression Profiles	1	1.9347
HUT102	CCLE Cell Line Gene Expression Profiles	1	1.937
SP in caudal midinferior temporal cortex (area TF)	Allen Brain Atlas Prenatal Human Brain Tissue Gene Expression Profiles	1	1.9374
COR-L26	Klijn et al., Nat. Biotechnol., 2015 Cell Line Gene Expression Profiles	1	1.94914
GTEX-WFG8-0001-SM-4LVN8	GTEx Tissue Sample Gene Expression Profiles	1	1.96612
acquired immunodeficiency syndrome	GWASdb SNP-Disease Associations	1	1.97455
HCC1143	CCLE Cell Line Gene CNV Profiles	1	1.98999
hsa-miR-3152-5p	TargetScan Predicted Nonconserved microRNA Targets	1	1.99187
hsa-miR-4713-3p	TargetScan Predicted Nonconserved microRNA Targets	1	1.99187
COLO 792	Klijn et al., Nat. Biotechnol., 2015 Cell Line Gene CNV Profiles	1	1.9947
HT1376	CCLE Cell Line Gene CNV Profiles	1	1.99652
Ebolavirus(EBOV)_2day_PBMCs_17725815_GSE8317	GEO Signatures of Differentially Expressed Genes for Viral Infections	1	2.00409
SARS-CoV_84Hour_23935999_GSE47961	GEO Signatures of Differentially Expressed Genes for Viral Infections	1	2.00446
EM2	CCLE Cell Line Gene CNV Profiles	1	2.03454
choroid plexus of the lateral ventricle	Allen Brain Atlas Adult Human Brain Tissue Gene Expression Profiles	1	2.05289
EB1	CCLE Cell Line Gene Expression Profiles	1	2.06195
GTEX-UPIC-0002-SM-3NMDC	GTEx Tissue Sample Gene Expression Profiles	1	2.06606
mediodorsal nucleus of thalamus_23 yrs_M_12300	Allen Brain Atlas Developing Human Brain Tissue Gene Expression Profiles by Microarray	1	2.06928
HS611T	CCLE Cell Line Gene Expression Profiles	1	2.08392
JIYOYE	Klijn et al., Nat. Biotechnol., 2015 Cell Line Gene Expression Profiles	1	2.08606
inferolateral temporal cortex (area TEv, area 20)_3 yrs_F_12836	Allen Brain Atlas Developing Human Brain Tissue Gene Expression Profiles by Microarray	1	2.08766
HUG1N	CCLE Cell Line Gene CNV Profiles	1	2.09647
A-CA-04-2009(H1N1)_24Hour_23935999_GSE47962	GEO Signatures of Differentially Expressed Genes for Viral Infections	1	2.09695
HUNS1	CCLE Cell Line Gene Expression Profiles	1	2.12148
A-CA-04-2009(H1N1)_36Hour_23935999_GSE47960	GEO Signatures of Differentially Expressed Genes for Viral Infections	1	2.12784
psoriasis	GWASdb SNP-Phenotype Associations	1	2.13087
SW1990	COSMIC Cell Line Gene CNV Profiles	1	2.15316
dentate nucleus, right	Allen Brain Atlas Adult Human Brain Tissue Gene Expression Profiles	1	2.15657
GTEX-SNMC-0006-SM-2XCFE	GTEx Tissue Sample Gene Expression Profiles	1	2.1612
psoriasis	GWASdb SNP-Disease Associations	1	2.18136
A-CA-04-2009(H1N1)_18Hour_None_GSE37571	GEO Signatures of Differentially Expressed Genes for Viral Infections	1	2.18182
GTEX-U3ZG-0001-SM-47JYF	GTEx Tissue Sample Gene Expression Profiles	1	2.18641
NCIH1395	CCLE Cell Line Gene Expression Profiles	1	2.19084
ncoa_22072566_ly2_lof_human_gpl570_gds4095	GEO Signatures of Differentially Expressed Genes for Transcription Factor Perturbations	1	2.22133
GTEX-U3ZM-0002-SM-3NMDM	GTEx Tissue Sample Gene Expression Profiles	1	2.24532
WholeBlood	BioGPS Human Cell Type and Tissue Gene Expression Profiles	1	2.2603
NCI-H1395	Klijn et al., Nat. Biotechnol., 2015 Cell Line Gene Expression Profiles	1	2.26832
SU-DHL-1	Klijn et al., Nat. Biotechnol., 2015 Cell Line Gene CNV Profiles	1	2.28656
SARS-BatSRBD_96Hour_23935999_GSE47960	GEO Signatures of Differentially Expressed Genes for Viral Infections	1	2.29288
abnormality of the liver	GWASdb SNP-Phenotype Associations	1	2.29851
drug-induced hepatitis	GWASdb SNP-Disease Associations	1	2.31741
immunodeficiency	GWASdb SNP-Phenotype Associations	1	2.32949
HCMV_24Hour_20173022_GSE17948	GEO Signatures of Differentially Expressed Genes for Viral Infections	1	2.33045
CALU-3	Klijn et al., Nat. Biotechnol., 2015 Cell Line Gene CNV Profiles	1	2.34268
human immunodeficiency virus infectious disease	GWASdb SNP-Disease Associations	1	2.3549
GM2313	BioGPS Cell Line Gene Expression Profiles	1	2.41625
EHEB	CCLE Cell Line Gene Expression Profiles	1	2.43424
hippocampus (hippocampal formation)_2 yrs_F_12979	Allen Brain Atlas Developing Human Brain Tissue Gene Expression Profiles by Microarray	1	2.43524
GTEX-XGQ4-0004-SM-4AT5S	GTEx Tissue Sample Gene Expression Profiles	1	2.4416
SW1990	CCLE Cell Line Gene CNV Profiles	1	2.44337
cuneate nucleus	Allen Brain Atlas Prenatal Human Brain Tissue Gene Expression Profiles	1	2.44845
gracile nucleus	Allen Brain Atlas Prenatal Human Brain Tissue Gene Expression Profiles	1	2.45987
HUPT3	CCLE Cell Line Gene CNV Profiles	1	2.46149
SARS-BatSRBD_72Hour_23935999_GSE47960	GEO Signatures of Differentially Expressed Genes for Viral Infections	1	2.47609
cochlear nuclei, right	Allen Brain Atlas Adult Human Brain Tissue Gene Expression Profiles	1	2.68714
CCRF-SB	Klijn et al., Nat. Biotechnol., 2015 Cell Line Gene Expression Profiles	1	2.76647
cSARS Bat SRBD_72Hour_None_GSE37827	GEO Signatures of Differentially Expressed Genes for Viral Infections	1	2.77593
posterior (caudal) superior temporal cortex (area 22c)_3 yrs_F_12836	Allen Brain Atlas Developing Human Brain Tissue Gene Expression Profiles by Microarray	1	3.15269
SW 1990	Klijn et al., Nat. Biotechnol., 2015 Cell Line Gene CNV Profiles	1	3.16705
cSARS Bat SRBD_60Hour_None_GSE37827	GEO Signatures of Differentially Expressed Genes for Viral Infections	1	3.2732
SUDHL1	CCLE Cell Line Gene CNV Profiles	1	3.2803
A-CA-04-2009(H1N1)_30Hour_None_GSE37571	GEO Signatures of Differentially Expressed Genes for Viral Infections	1	3.36451
Pheochromocytoma and Paraganglioma_PCPG_TCGA-RW-A68F-01A-11R-A35K-07	TCGA Signatures of Differentially Expressed Genes for Tumors	1	null
Lung adenocarcinoma_LUAD_TCGA-55-1596-01A-01R-0946-07	TCGA Signatures of Differentially Expressed Genes for Tumors	1	null
Cervical squamous cell carcinoma and endocervical adenocarcinoma_CESC_TCGA-MY-A5BD-01A-11R-A26T-07	TCGA Signatures of Differentially Expressed Genes for Tumors	1	null
Bladder Urothelial Carcinoma_BLCA_TCGA-DK-A3WW-01A-22R-A23N-07	TCGA Signatures of Differentially Expressed Genes for Tumors	1	null
Lung adenocarcinoma_LUAD_TCGA-05-4422-01A-01R-1206-07	TCGA Signatures of Differentially Expressed Genes for Tumors	1	null
BRD-K96704748_7878890_SKB_24.0_h_10.0_um	LINCS L1000 CMAP Signatures of Differentially Expressed Genes for Small Molecules	1	null
BRD-K98490050_AMSACRINE_A375_6.0_h_10.0_um	LINCS L1000 CMAP Signatures of Differentially Expressed Genes for Small Molecules	1	null
Skin Cutaneous Melanoma_SKCM_TCGA-EB-A5VV-06A-11R-A32P-07	TCGA Signatures of Differentially Expressed Genes for Tumors	1	null
LTF	TRANSFAC Predicted Transcription Factor Targets	1	null
BRD-K29458283_-666_A549_24.0_h_10.0_um	LINCS L1000 CMAP Signatures of Differentially Expressed Genes for Small Molecules	1	null
Cervical squamous cell carcinoma and endocervical adenocarcinoma_CESC_TCGA-EK-A3GJ-01A-21R-A213-07	TCGA Signatures of Differentially Expressed Genes for Tumors	1	null
LOXL2_DEPLETION_GDS4884_88_human_MDA-MB-231 cells	GEO Signatures of Differentially Expressed Genes for Gene Perturbations	1	null
cycle	GeneRIF Biological Term Annotations	1	null
Liver hepatocellular carcinoma_LIHC_TCGA-UB-A7MF-01A-11R-A33J-07	TCGA Signatures of Differentially Expressed Genes for Tumors	1	null
Brain Lower Grade Glioma_LGG_TCGA-HT-8563-01A-11R-2404-07	TCGA Signatures of Differentially Expressed Genes for Tumors	1	null
control	GeneRIF Biological Term Annotations	1	null
UCSD-242L	Klijn et al., Nat. Biotechnol., 2015 Cell Line Gene Mutation Profiles	1	null
life	GeneRIF Biological Term Annotations	1	null
MIR221_KD_GDS4054_455_human_MCF7 breast cancer cells (fulvestrant-resistant)	GEO Signatures of Differentially Expressed Genes for Gene Perturbations	-1	null
Kidney renal clear cell carcinoma_KIRC_TCGA-B2-4099-01A-02R-1188-07	TCGA Signatures of Differentially Expressed Genes for Tumors	1	null
15735024-SuppTable2	GeneSigDB Published Gene Signatures	1	null
Lung squamous cell carcinoma_LUSC_TCGA-37-4141-01A-02R-1100-07	TCGA Signatures of Differentially Expressed Genes for Tumors	1	null
Sarcoma_SARC_TCGA-IF-A4AJ-01A-11R-A24X-07	TCGA Signatures of Differentially Expressed Genes for Tumors	1	null
BRD-K21680192_mitoxantrone_SKBR3_24_h_0.12_um	LINCS L1000 CMAP Signatures of Differentially Expressed Genes for Small Molecules	1	null
Kidney renal papillary cell carcinoma_KIRP_TCGA-A4-7585-01A-11R-2139-07	TCGA Signatures of Differentially Expressed Genes for Tumors	1	null
Liver hepatocellular carcinoma_LIHC_TCGA-BC-4072-01B-11R-A155-07	TCGA Signatures of Differentially Expressed Genes for Tumors	1	null
SW 982	Klijn et al., Nat. Biotechnol., 2015 Cell Line Gene Mutation Profiles	1	null
ML-2	Klijn et al., Nat. Biotechnol., 2015 Cell Line Gene Mutation Profiles	1	null
observed	GeneRIF Biological Term Annotations	1	null
Head and Neck squamous cell carcinoma_HNSC_TCGA-CQ-A4CD-01A-21R-A24Z-07	TCGA Signatures of Differentially Expressed Genes for Tumors	1	null
BRD-K64857848_XMD-885_MCF7_24_h_3.33_um	LINCS L1000 CMAP Signatures of Differentially Expressed Genes for Small Molecules	1	null
Lung squamous cell carcinoma_LUSC_TCGA-63-A5MM-01A-11R-A26W-07	TCGA Signatures of Differentially Expressed Genes for Tumors	1	null
Head and Neck squamous cell carcinoma_HNSC_TCGA-DQ-5630-01A-01R-1873-07	TCGA Signatures of Differentially Expressed Genes for Tumors	1	null
HUH-1	Klijn et al., Nat. Biotechnol., 2015 Cell Line Gene Mutation Profiles	1	null
BRD-K81418486_vorinostat_PHH_24.0_h_10.0_um	LINCS L1000 CMAP Signatures of Differentially Expressed Genes for Small Molecules	-1	null
Lung squamous cell carcinoma_LUSC_TCGA-37-3783-01A-01R-1201-07	TCGA Signatures of Differentially Expressed Genes for Tumors	1	null
Prostate adenocarcinoma_PRAD_TCGA-KK-A7AV-01A-11R-A32O-07	TCGA Signatures of Differentially Expressed Genes for Tumors	1	null
Prostate adenocarcinoma_PRAD_TCGA-G9-6356-11A-01R-1789-07	TCGA Signatures of Differentially Expressed Genes for Tumors	1	null
tool	GeneRIF Biological Term Annotations	1	null
UM-UC-1	Klijn et al., Nat. Biotechnol., 2015 Cell Line Gene Mutation Profiles	1	null
critical	GeneRIF Biological Term Annotations	1	null
16651414-Supp2	GeneSigDB Published Gene Signatures	1	null
ATF2	TRANSFAC Predicted Transcription Factor Targets	1	null
BRD-K79090631_CGP-60474_A375_24_h_3.33_um	LINCS L1000 CMAP Signatures of Differentially Expressed Genes for Small Molecules	1	null
Brain Lower Grade Glioma_LGG_TCGA-S9-A7R7-01A-11R-A34R-07	TCGA Signatures of Differentially Expressed Genes for Tumors	1	null
PL-21	Klijn et al., Nat. Biotechnol., 2015 Cell Line Gene Mutation Profiles	1	null
JUN	JASPAR Predicted Transcription Factor Targets	1	null
Brain Lower Grade Glioma_LGG_TCGA-S9-A6TV-01A-12R-A34R-07	TCGA Signatures of Differentially Expressed Genes for Tumors	1	null
Kidney renal clear cell carcinoma_KIRC_TCGA-BP-4346-01A-01R-1289-07	TCGA Signatures of Differentially Expressed Genes for Tumors	1	null
ZFX_KD_GSE43021_130_human_NOMO1	GEO Signatures of Differentially Expressed Genes for Gene Perturbations	1	null
Stevens-Johnson Syndrome	HuGE Navigator Gene-Phenotype Associations	1	null
GPI-PLD_OE_GDS2049_176_human_Hepatoma HepG2 cells	GEO Signatures of Differentially Expressed Genes for Gene Perturbations	-1	null
Pheochromocytoma and Paraganglioma_PCPG_TCGA-QR-A70J-01A-11R-A35K-07	TCGA Signatures of Differentially Expressed Genes for Tumors	1	null
revealed	GeneRIF Biological Term Annotations	1	null
BRD-A35588707_TENIPOSIDE_VCAP_24.0_h_1.25_um	LINCS L1000 CMAP Signatures of Differentially Expressed Genes for Small Molecules	1	null
E2F1	JASPAR Predicted Transcription Factor Targets	1	null
BRD-K92093830_-666_A549_24.0_h_10.0_um	LINCS L1000 CMAP Signatures of Differentially Expressed Genes for Small Molecules	1	null
Prostate adenocarcinoma_PRAD_TCGA-EJ-7782-11A-01R-2118-07	TCGA Signatures of Differentially Expressed Genes for Tumors	1	null
Bladder Urothelial Carcinoma_BLCA_TCGA-ZF-A9R7-01A-11R-A38B-07	TCGA Signatures of Differentially Expressed Genes for Tumors	1	null
BRD-K49075727_nintedanib_SKBR3_24_h_10_um	LINCS L1000 CMAP Signatures of Differentially Expressed Genes for Small Molecules	1	null
Lung squamous cell carcinoma_LUSC_TCGA-66-2785-01A-01R-0851-07	TCGA Signatures of Differentially Expressed Genes for Tumors	1	null
FOXO3	JASPAR Predicted Transcription Factor Targets	1	null
Pheochromocytoma and Paraganglioma_PCPG_TCGA-P7-A5NY-05A-11R-A35K-07	TCGA Signatures of Differentially Expressed Genes for Tumors	1	null
Cervical squamous cell carcinoma and endocervical adenocarcinoma_CESC_TCGA-EA-A3HU-01A-11R-A213-07	TCGA Signatures of Differentially Expressed Genes for Tumors	1	null
ELK1	JASPAR Predicted Transcription Factor Targets	1	null
BRD-K59369769_tozasertib_PC3_24_h_10_um	LINCS L1000 CMAP Signatures of Differentially Expressed Genes for Small Molecules	1	null
Prostate adenocarcinoma_PRAD_TCGA-KK-A8IL-01A-11R-A36G-07	TCGA Signatures of Differentially Expressed Genes for Tumors	1	null
BRD-K05804044_AZ-628_HT29_24_h_10_um	LINCS L1000 CMAP Signatures of Differentially Expressed Genes for Small Molecules	1	null
BRD-K81473043_-666_MDST8_6.0_h_0.35_um	LINCS L1000 CMAP Signatures of Differentially Expressed Genes for Small Molecules	-1	null
USF1	JASPAR Predicted Transcription Factor Targets	1	null
MED1_OE_GDS4846_11_human_LNCaP prostate cancer cell	GEO Signatures of Differentially Expressed Genes for Gene Perturbations	-1	null
ETS2	MotifMap Predicted Transcription Factor Targets	1	null
Lung adenocarcinoma_LUAD_TCGA-44-2661-01A-01R-1107-07	TCGA Signatures of Differentially Expressed Genes for Tumors	1	null
hypersensitivity	GeneRIF Biological Term Annotations	1	null
Head and Neck squamous cell carcinoma_HNSC_TCGA-CV-7235-01A-11R-2016-07	TCGA Signatures of Differentially Expressed Genes for Tumors	1	null
BRCA1	JASPAR Predicted Transcription Factor Targets	1	null
REL	JASPAR Predicted Transcription Factor Targets	1	null
Prostate adenocarcinoma_PRAD_TCGA-VP-A87E-01A-31R-A352-07	TCGA Signatures of Differentially Expressed Genes for Tumors	1	null
BRD-K95921201_RESERPINE_HA1E_24.0_h_10.0_um	LINCS L1000 CMAP Signatures of Differentially Expressed Genes for Small Molecules	1	null
hlab57	GeneRIF Biological Term Annotations	1	null
WTAP_KD_GDS2010_69_human_HUVEC (umbilical vein endothelial cells)	GEO Signatures of Differentially Expressed Genes for Gene Perturbations	1	null
Kidney renal clear cell carcinoma_KIRC_TCGA-CZ-5452-01A-01R-1503-07	TCGA Signatures of Differentially Expressed Genes for Tumors	1	null
19061838-TableS7	GeneSigDB Published Gene Signatures	1	null
RKO-E6	Klijn et al., Nat. Biotechnol., 2015 Cell Line Gene Mutation Profiles	1	null
Skin Cutaneous Melanoma_SKCM_TCGA-FR-A44A-06A-11R-A24X-07	TCGA Signatures of Differentially Expressed Genes for Tumors	1	null
NKX3-1	JASPAR Predicted Transcription Factor Targets	1	null
Brain Lower Grade Glioma_LGG_TCGA-HT-8110-01A-11R-2404-07	TCGA Signatures of Differentially Expressed Genes for Tumors	1	null
Lung adenocarcinoma_LUAD_TCGA-44-2657-01A-01R-1107-07	TCGA Signatures of Differentially Expressed Genes for Tumors	1	null
Head and Neck squamous cell carcinoma_HNSC_TCGA-F7-A620-01A-11R-A28V-07	TCGA Signatures of Differentially Expressed Genes for Tumors	1	null
Kidney renal clear cell carcinoma_KIRC_TCGA-AK-3427-01A-01R-0864-07	TCGA Signatures of Differentially Expressed Genes for Tumors	1	null
Kidney Chromophobe_KICH_TCGA-KO-8415-01A-11R-2315-07	TCGA Signatures of Differentially Expressed Genes for Tumors	1	null
Hepatitis C	HuGE Navigator Gene-Phenotype Associations	1	null
Brain Lower Grade Glioma_LGG_TCGA-HT-7601-01A-11R-2090-07	TCGA Signatures of Differentially Expressed Genes for Tumors	1	null
16617318-SuppTable2	GeneSigDB Published Gene Signatures	1	null
Pancreatic adenocarcinoma_PAAD_TCGA-HZ-8637-01A-11R-2404-07	TCGA Signatures of Differentially Expressed Genes for Tumors	1	null
NF-kappaB	MotifMap Predicted Transcription Factor Targets	1	null
Skin Cutaneous Melanoma_SKCM_TCGA-D3-A1Q7-06A-11R-A18T-07	TCGA Signatures of Differentially Expressed Genes for Tumors	1	null
Bladder Urothelial Carcinoma_BLCA_TCGA-K4-A5RH-01A-11R-A30C-07	TCGA Signatures of Differentially Expressed Genes for Tumors	1	null
clarify	GeneRIF Biological Term Annotations	1	null
19749795-SuppTable1	GeneSigDB Published Gene Signatures	1	null
Rectum adenocarcinoma_READ_TCGA-AF-3911-01A-01R-1736-07	TCGA Signatures of Differentially Expressed Genes for Tumors	1	null
Lymphoid Neoplasm Diffuse Large B-cell Lymphoma_DLBC_TCGA-FA-A6HN-01A-11R-A31O-07	TCGA Signatures of Differentially Expressed Genes for Tumors	1	null
Aflatoxin B1	CTD Gene-Chemical Interactions	1	null
Lung adenocarcinoma_LUAD_TCGA-78-7539-01A-11R-2066-07	TCGA Signatures of Differentially Expressed Genes for Tumors	1	null
BRD-A30437061_Camptothecin_HCC515_24.0_h_10.0_um	LINCS L1000 CMAP Signatures of Differentially Expressed Genes for Small Molecules	1	null
Sarcoma_SARC_TCGA-DX-A7EL-01A-12R-A36F-07	TCGA Signatures of Differentially Expressed Genes for Tumors	1	null
NET1_KD_GDS4196_437_human_AGS - gastric adenocarcinoma cells - (65 shRNA Knock-Down)	GEO Signatures of Differentially Expressed Genes for Gene Perturbations	-1	null
BRD-K68174511_-666_PHH_24.0_h_10.0_um	LINCS L1000 CMAP Signatures of Differentially Expressed Genes for Small Molecules	-1	null
BRD-K69516039_-666_MCF7_6.0_h_10.0_um	LINCS L1000 CMAP Signatures of Differentially Expressed Genes for Small Molecules	1	null
SOX9	JASPAR Predicted Transcription Factor Targets	1	null
Lung adenocarcinoma_LUAD_TCGA-64-5778-01A-01R-1628-07	TCGA Signatures of Differentially Expressed Genes for Tumors	1	null
BRD-K09854848_-666_A375_6.0_h_10.0_um	LINCS L1000 CMAP Signatures of Differentially Expressed Genes for Small Molecules	-1	null
Liver hepatocellular carcinoma_LIHC_TCGA-DD-A4NA-01A-11R-A266-07	TCGA Signatures of Differentially Expressed Genes for Tumors	1	null
Mesothelioma_MESO_TCGA-MQ-A6BQ-01A-11R-A34F-07	TCGA Signatures of Differentially Expressed Genes for Tumors	1	null
Bladder Urothelial Carcinoma_BLCA_TCGA-GU-A766-01A-11R-A32O-07	TCGA Signatures of Differentially Expressed Genes for Tumors	1	null
Acute Myeloid Leukemia_LAML_TCGA-AB-2847-03A-01T-0736-13	TCGA Signatures of Differentially Expressed Genes for Tumors	1	null
Brain Lower Grade Glioma_LGG_TCGA-S9-A6WM-01A-12R-A33Z-07	TCGA Signatures of Differentially Expressed Genes for Tumors	1	null
heart failure	GAD Gene-Disease Associations	1	null
TFAP2A	JASPAR Predicted Transcription Factor Targets	1	null
Prostate adenocarcinoma_PRAD_TCGA-HC-7080-01A-11R-1965-07	TCGA Signatures of Differentially Expressed Genes for Tumors	1	null
Brain Lower Grade Glioma_LGG_TCGA-CS-4941-01A-01R-1470-07	TCGA Signatures of Differentially Expressed Genes for Tumors	1	null
Liver hepatocellular carcinoma_LIHC_TCGA-BC-A10Y-01A-11R-A131-07	TCGA Signatures of Differentially Expressed Genes for Tumors	1	null
BRD-K09951645_dabrafenib_HT29_24_h_0.37_um	LINCS L1000 CMAP Signatures of Differentially Expressed Genes for Small Molecules	1	null
HOXA5	JASPAR Predicted Transcription Factor Targets	1	null
U-937	Klijn et al., Nat. Biotechnol., 2015 Cell Line Gene Mutation Profiles	1	null
alpha-CP1	MotifMap Predicted Transcription Factor Targets	1	null
BRD-K40175214_-666_PHH_24.0_h_10.0_um	LINCS L1000 CMAP Signatures of Differentially Expressed Genes for Small Molecules	-1	null
BRD-A35588707_TENIPOSIDE_VCAP_6.0_h_10.0_um	LINCS L1000 CMAP Signatures of Differentially Expressed Genes for Small Molecules	1	null
YY1	JASPAR Predicted Transcription Factor Targets	1	null
Bladder Urothelial Carcinoma_BLCA_TCGA-LC-A66R-01A-41R-A30C-07	TCGA Signatures of Differentially Expressed Genes for Tumors	1	null
confirmed	GeneRIF Biological Term Annotations	1	null
Prostate adenocarcinoma_PRAD_TCGA-V1-A8MJ-01A-11R-A36G-07	TCGA Signatures of Differentially Expressed Genes for Tumors	1	null
BRD-K21680192_mitoxantrone_A549_24_h_3.33_um	LINCS L1000 CMAP Signatures of Differentially Expressed Genes for Small Molecules	1	null
PLAG1	JASPAR Predicted Transcription Factor Targets	1	null
Lung squamous cell carcinoma_LUSC_TCGA-68-A59J-01A-21R-A26W-07	TCGA Signatures of Differentially Expressed Genes for Tumors	1	null
BRD-K92991072_PAC 1_MCF7_6.0_h_10.0_um	LINCS L1000 CMAP Signatures of Differentially Expressed Genes for Small Molecules	1	null
TEF-1	MotifMap Predicted Transcription Factor Targets	1	null
BT-474	Klijn et al., Nat. Biotechnol., 2015 Cell Line Gene Mutation Profiles	1	null
Lymphoid Neoplasm Diffuse Large B-cell Lymphoma_DLBC_TCGA-G8-6324-01A-11R-2213-07	TCGA Signatures of Differentially Expressed Genes for Tumors	1	null
BRD-K49865102_PD-0325901_HEPG2_24_h_3.33_um	LINCS L1000 CMAP Signatures of Differentially Expressed Genes for Small Molecules	1	null
Kidney Chromophobe_KICH_TCGA-KL-8326-01A-11R-2315-07	TCGA Signatures of Differentially Expressed Genes for Tumors	1	null
BRD-A36630025_-666_PC3_24.0_h_0.35_um	LINCS L1000 CMAP Signatures of Differentially Expressed Genes for Small Molecules	1	null
behcet syndrome	GAD Gene-Disease Associations	1	null
BRD-A35588707_TENIPOSIDE_VCAP_6.0_h_1.25_um	LINCS L1000 CMAP Signatures of Differentially Expressed Genes for Small Molecules	1	null
region	GeneRIF Biological Term Annotations	1	null
BRD-K02822062_CT-200783_H1299_6.0_h_10.0_um	LINCS L1000 CMAP Signatures of Differentially Expressed Genes for Small Molecules	-1	null
Skin Cutaneous Melanoma_SKCM_TCGA-EE-A2GK-06A-11R-A18S-07	TCGA Signatures of Differentially Expressed Genes for Tumors	1	null
17616640-TableS1	GeneSigDB Published Gene Signatures	1	null
viral	GeneRIF Biological Term Annotations	1	null
hcp5	GeneRIF Biological Term Annotations	1	null
Acute Myeloid Leukemia_LAML_TCGA-AB-2943-03A-01T-0740-13	TCGA Signatures of Differentially Expressed Genes for Tumors	1	null
BRD-M86331534_BJM-ctd2-9_HA1E_24.0_h_10.0_um	LINCS L1000 CMAP Signatures of Differentially Expressed Genes for Small Molecules	1	null
dexamethasone_homo sapiens_gpl4133_gse42619	GEO Signatures of Differentially Expressed Genes for Small Molecules	1	null
E2A	MotifMap Predicted Transcription Factor Targets	1	null
BRD-A48237631_MITOMYCIN C_HA1E_6.0_h_10.0_um	LINCS L1000 CMAP Signatures of Differentially Expressed Genes for Small Molecules	1	null
Prostate adenocarcinoma_PRAD_TCGA-EJ-8470-01A-11R-2403-07	TCGA Signatures of Differentially Expressed Genes for Tumors	1	null
16434974-Table1	GeneSigDB Published Gene Signatures	1	null
BRD-A77216878_manumycin A_SKMEL1_6.0_h_10.0_um	LINCS L1000 CMAP Signatures of Differentially Expressed Genes for Small Molecules	-1	null
whether	GeneRIF Biological Term Annotations	1	null
G59	Klijn et al., Nat. Biotechnol., 2015 Cell Line Gene Mutation Profiles	1	null
ESR1	JASPAR Predicted Transcription Factor Targets	1	null
Skin Cutaneous Melanoma_SKCM_TCGA-EE-A2MK-06A-11R-A18S-07	TCGA Signatures of Differentially Expressed Genes for Tumors	1	null
BRD-K31542390_Mycophenolic acid_A375_6.0_h_10.0_um	LINCS L1000 CMAP Signatures of Differentially Expressed Genes for Small Molecules	1	null
HS 895.T	Klijn et al., Nat. Biotechnol., 2015 Cell Line Gene Mutation Profiles	1	null
BRD-M86331534_BJM-ctd2-9_HT29_24.0_h_10.0_um	LINCS L1000 CMAP Signatures of Differentially Expressed Genes for Small Molecules	1	null
BRD-A34806832_Proscillaridin A_VCAP_6.0_h_10.0_um	LINCS L1000 CMAP Signatures of Differentially Expressed Genes for Small Molecules	-1	null
Genetic Predisposition to Disease	HuGE Navigator Gene-Phenotype Associations	1	null
Liver hepatocellular carcinoma_LIHC_TCGA-CC-A1HT-01A-11R-A131-07	TCGA Signatures of Differentially Expressed Genes for Tumors	1	null
Brain Lower Grade Glioma_LGG_TCGA-DU-6406-01A-11R-1708-07	TCGA Signatures of Differentially Expressed Genes for Tumors	1	null
Lupus Erythematosus, Systemic	HuGE Navigator Gene-Phenotype Associations	1	null
BRD-K61033289_15-Deoxy-?12,14-prostaglandin J2_DV90_6.0_h_10.0_um	LINCS L1000 CMAP Signatures of Differentially Expressed Genes for Small Molecules	-1	null
Pheochromocytoma and Paraganglioma_PCPG_TCGA-WB-A81N-01A-11R-A35L-07	TCGA Signatures of Differentially Expressed Genes for Tumors	1	null
doxorubicin_homo sapiens_gpl10558_gse42531	GEO Signatures of Differentially Expressed Genes for Small Molecules	-1	null
Sarcoma_SARC_TCGA-JV-A5VE-01A-11R-A29R-07	TCGA Signatures of Differentially Expressed Genes for Tumors	1	null
Bladder Urothelial Carcinoma_BLCA_TCGA-FD-A3N6-01A-11R-A21D-07	TCGA Signatures of Differentially Expressed Genes for Tumors	1	null
Kidney renal clear cell carcinoma_KIRC_TCGA-B2-3924-01A-02R-1325-07	TCGA Signatures of Differentially Expressed Genes for Tumors	1	null
complete	GeneRIF Biological Term Annotations	1	null
intracellular membrane-bounded organelle	LOCATE Predicted Protein Localization Annotations	1	null
Kidney renal clear cell carcinoma_KIRC_TCGA-CZ-4864-01A-01R-1503-07	TCGA Signatures of Differentially Expressed Genes for Tumors	1	null
Bladder Urothelial Carcinoma_BLCA_TCGA-E7-A3X6-01A-12R-A22U-07	TCGA Signatures of Differentially Expressed Genes for Tumors	1	null
BRD-K99252563_QL-XII-47_MCF10A_24_h_1.11_um	LINCS L1000 CMAP Signatures of Differentially Expressed Genes for Small Molecules	-1	null
RELA	JASPAR Predicted Transcription Factor Targets	1	null
BRD-K17743125_belinostat_PC3_24_h_10_um	LINCS L1000 CMAP Signatures of Differentially Expressed Genes for Small Molecules	1	null
Sarcoma_SARC_TCGA-3B-A9HJ-01A-11R-A38C-07	TCGA Signatures of Differentially Expressed Genes for Tumors	1	null
BRD-A09719808_NCGC00188536-01_HT29_24.0_h_10.0_um	LINCS L1000 CMAP Signatures of Differentially Expressed Genes for Small Molecules	1	null
Skin Cutaneous Melanoma_SKCM_TCGA-GN-A26C-01A-11R-A18T-07	TCGA Signatures of Differentially Expressed Genes for Tumors	1	null
BRD-K87909389_alvocidib_SKBR3_24_h_0.04_um	LINCS L1000 CMAP Signatures of Differentially Expressed Genes for Small Molecules	-1	null
Pancreatic adenocarcinoma_PAAD_TCGA-IB-AAUN-01A-12R-A38C-07	TCGA Signatures of Differentially Expressed Genes for Tumors	1	null
BRD-A36275421_2-[(chloroacetyl)(3-chloro-4-methoxyphenyl)amino]-N-(2-phenylethyl)-2-thien-2-ylacetamide_VCAP_6.0_h_10.0_um	LINCS L1000 CMAP Signatures of Differentially Expressed Genes for Small Molecules	-1	null
prevalent	GeneRIF Biological Term Annotations	1	null
17312329-SuppTable2	GeneSigDB Published Gene Signatures	1	null
BRD-K69932463_AZD-8055_MCF10A_24_h_3.33_um	LINCS L1000 CMAP Signatures of Differentially Expressed Genes for Small Molecules	-1	null
NFE2L2	TRANSFAC Predicted Transcription Factor Targets	1	null
Head and Neck squamous cell carcinoma_HNSC_TCGA-D6-A6EN-01A-11R-A31N-07	TCGA Signatures of Differentially Expressed Genes for Tumors	1	null
Sarcoma_SARC_TCGA-3B-A9HQ-01A-11R-A38C-07	TCGA Signatures of Differentially Expressed Genes for Tumors	1	null
Kidney renal clear cell carcinoma_KIRC_TCGA-B0-4714-01A-01R-1277-07	TCGA Signatures of Differentially Expressed Genes for Tumors	1	null
BRD-K54606188_(+)-JQ1_PC3_24_h_3.33_um	LINCS L1000 CMAP Signatures of Differentially Expressed Genes for Small Molecules	1	null
FOS	JASPAR Predicted Transcription Factor Targets	1	null
mestizos	GeneRIF Biological Term Annotations	1	null
snp	GeneRIF Biological Term Annotations	1	null
rates	GeneRIF Biological Term Annotations	1	null
BRD-K74514084_pazopanib_HT29_24_h_10_um	LINCS L1000 CMAP Signatures of Differentially Expressed Genes for Small Molecules	1	null
Lung adenocarcinoma_LUAD_TCGA-44-6779-01A-11R-1858-07	TCGA Signatures of Differentially Expressed Genes for Tumors	1	null
BRD-K08547377_irinotecan hcl )trihydrate)_VCAP_24.0_h_10.0_um	LINCS L1000 CMAP Signatures of Differentially Expressed Genes for Small Molecules	1	null
BRD-A90643929_-666_SKB_24.0_h_10.0_um	LINCS L1000 CMAP Signatures of Differentially Expressed Genes for Small Molecules	1	null
Hepatitis C, Chronic	HuGE Navigator Gene-Phenotype Associations	1	null
BRD-K02708799_GSK-1059615_A375_24_h_1.11_um	LINCS L1000 CMAP Signatures of Differentially Expressed Genes for Small Molecules	1	null
assessed	GeneRIF Biological Term Annotations	1	null
aids progression	GAD Gene-Disease Associations	1	null
Liver hepatocellular carcinoma_LIHC_TCGA-BC-4073-01B-02R-A131-07	TCGA Signatures of Differentially Expressed Genes for Tumors	1	null
Kidney renal clear cell carcinoma_KIRC_TCGA-CJ-4916-01A-01R-1426-07	TCGA Signatures of Differentially Expressed Genes for Tumors	1	null
BRD-K72414522_AZD-5438_PC3_24_h_3.33_um	LINCS L1000 CMAP Signatures of Differentially Expressed Genes for Small Molecules	1	null
Lung adenocarcinoma_LUAD_TCGA-73-7499-01A-11R-2187-07	TCGA Signatures of Differentially Expressed Genes for Tumors	1	null
BRD-K32906660_Bis-Tyrphostin_HCC515_6.0_h_10.0_um	LINCS L1000 CMAP Signatures of Differentially Expressed Genes for Small Molecules	-1	null
FOXA1	JASPAR Predicted Transcription Factor Targets	1	null
Liver hepatocellular carcinoma_LIHC_TCGA-ED-A5KG-01A-11R-A27V-07	TCGA Signatures of Differentially Expressed Genes for Tumors	1	null
drug hypersensitivity; hiv infections; [x]human immunodeficiency virus disease	GAD Gene-Disease Associations	1	null
CTCF	JASPAR Predicted Transcription Factor Targets	1	null
BRD-A71390734_4-Demethoxydaunorubicin hydrochloride (65)_VCAP_6.0_h_0.08_um	LINCS L1000 CMAP Signatures of Differentially Expressed Genes for Small Molecules	1	null
CAL-85-1	Klijn et al., Nat. Biotechnol., 2015 Cell Line Gene Mutation Profiles	1	null
NFIC	JASPAR Predicted Transcription Factor Targets	1	null
tagging	GeneRIF Biological Term Annotations	1	null
Lung adenocarcinoma_LUAD_TCGA-50-5941-01A-11R-1755-07	TCGA Signatures of Differentially Expressed Genes for Tumors	1	null
syndrometoxic	GeneRIF Biological Term Annotations	1	null
Lung adenocarcinoma_LUAD_TCGA-73-4666-01A-01R-1206-07	TCGA Signatures of Differentially Expressed Genes for Tumors	1	null
points	GeneRIF Biological Term Annotations	1	null
throughout	GeneRIF Biological Term Annotations	1	null
cytoplasmic part	LOCATE Predicted Protein Localization Annotations	1	null
Bladder Urothelial Carcinoma_BLCA_TCGA-GC-A6I1-01A-12R-A31N-07	TCGA Signatures of Differentially Expressed Genes for Tumors	1	null
Prostate adenocarcinoma_PRAD_TCGA-VP-A87C-01A-11R-A352-07	TCGA Signatures of Differentially Expressed Genes for Tumors	1	null
FOXD1	JASPAR Predicted Transcription Factor Targets	1	null
prediction	GeneRIF Biological Term Annotations	1	null
Pancreatic adenocarcinoma_PAAD_TCGA-IB-AAUP-01A-11R-A37L-07	TCGA Signatures of Differentially Expressed Genes for Tumors	1	null
NFIL3	JASPAR Predicted Transcription Factor Targets	1	null
demonstrate	GeneRIF Biological Term Annotations	1	null
Brain Lower Grade Glioma_LGG_TCGA-E1-A7YJ-01A-11R-A34F-07	TCGA Signatures of Differentially Expressed Genes for Tumors	1	null
BRD-K54256913_-666_MCF7_6.0_h_10.0_um	LINCS L1000 CMAP Signatures of Differentially Expressed Genes for Small Molecules	1	null
MAFA	MotifMap Predicted Transcription Factor Targets	1	null
variants	GeneRIF Biological Term Annotations	1	null
BRD-K25731886_-666_NEU_24.0_h_10.0_um	LINCS L1000 CMAP Signatures of Differentially Expressed Genes for Small Molecules	1	null
Lung squamous cell carcinoma_LUSC_TCGA-18-3406-01A-01R-0980-07	TCGA Signatures of Differentially Expressed Genes for Tumors	1	null
Lung adenocarcinoma_LUAD_TCGA-62-8402-01A-11R-2326-07	TCGA Signatures of Differentially Expressed Genes for Tumors	1	null
Uterine Carcinosarcoma_UCS_TCGA-N9-A4Q7-01A-11R-A28V-07	TCGA Signatures of Differentially Expressed Genes for Tumors	1	null
Liver hepatocellular carcinoma_LIHC_TCGA-ED-A7PX-01A-51R-A352-07	TCGA Signatures of Differentially Expressed Genes for Tumors	1	null
Kidney renal papillary cell carcinoma_KIRP_TCGA-IZ-A6M8-01A-11R-A31O-07	TCGA Signatures of Differentially Expressed Genes for Tumors	1	null
BRD-K47983010_BX-795_PC3_24.0_h_10.0_um	LINCS L1000 CMAP Signatures of Differentially Expressed Genes for Small Molecules	1	null
Adrenocortical carcinoma_ACC_TCGA-PK-A5H9-01A-11R-A29S-07	TCGA Signatures of Differentially Expressed Genes for Tumors	1	null
Rectum adenocarcinoma_READ_TCGA-DY-A1DG-01A-11R-A32Y-07	TCGA Signatures of Differentially Expressed Genes for Tumors	1	null
BRD-K07667918_linsitinib_MCF7_3_h_0.37_um	LINCS L1000 CMAP Signatures of Differentially Expressed Genes for Small Molecules	1	null
SNU-398	Klijn et al., Nat. Biotechnol., 2015 Cell Line Gene Mutation Profiles	1	null
BRD-A63894585_Clobetasol propionate_HA1E_24.0_h_10.0_um	LINCS L1000 CMAP Signatures of Differentially Expressed Genes for Small Molecules	-1	null
Rectum adenocarcinoma_READ_TCGA-DC-5337-01A-01R-1660-07	TCGA Signatures of Differentially Expressed Genes for Tumors	1	null
Bladder Urothelial Carcinoma_BLCA_TCGA-UY-A9PB-01A-11R-A38B-07	TCGA Signatures of Differentially Expressed Genes for Tumors	1	null
Lung squamous cell carcinoma_LUSC_TCGA-37-3792-01A-01R-0980-07	TCGA Signatures of Differentially Expressed Genes for Tumors	1	null
Lung adenocarcinoma_LUAD_TCGA-67-3773-01A-01R-0946-07	TCGA Signatures of Differentially Expressed Genes for Tumors	1	null
Lung adenocarcinoma_LUAD_TCGA-44-3918-01A-01R-1107-07	TCGA Signatures of Differentially Expressed Genes for Tumors	1	null
Head and Neck squamous cell carcinoma_HNSC_TCGA-CV-7409-01A-31R-2232-07	TCGA Signatures of Differentially Expressed Genes for Tumors	1	null
hiv infections	GAD Gene-Disease Associations	1	null
membrane-bounded organelle	LOCATE Predicted Protein Localization Annotations	1	null
MEF2A	JASPAR Predicted Transcription Factor Targets	1	null
alleles	GeneRIF Biological Term Annotations	1	null
BRD-K59369769_tozasertib_MCF7_3_h_3.33_um	LINCS L1000 CMAP Signatures of Differentially Expressed Genes for Small Molecules	1	null
BRD-K53281329_SYK-inhibitor_HT29_24_h_10_um	LINCS L1000 CMAP Signatures of Differentially Expressed Genes for Small Molecules	1	null
Pheochromocytoma and Paraganglioma_PCPG_TCGA-P8-A5KD-01A-11R-A35K-07	TCGA Signatures of Differentially Expressed Genes for Tumors	1	null
G121	Klijn et al., Nat. Biotechnol., 2015 Cell Line Gene Mutation Profiles	1	null
BRD-K53417444_OTSSP167_HCC515_24_h_0.04_um	LINCS L1000 CMAP Signatures of Differentially Expressed Genes for Small Molecules	1	null
attributable	GeneRIF Biological Term Annotations	1	null
Cervical squamous cell carcinoma and endocervical adenocarcinoma_CESC_TCGA-C5-A8XH-01A-11R-A37O-07	TCGA Signatures of Differentially Expressed Genes for Tumors	1	null
hlaa10	GeneRIF Biological Term Annotations	1	null
other	GeneRIF Biological Term Annotations	1	null
allele	GeneRIF Biological Term Annotations	1	null
genotyping	GeneRIF Biological Term Annotations	1	null
Brain Lower Grade Glioma_LGG_TCGA-FG-6692-01A-11R-1896-07	TCGA Signatures of Differentially Expressed Genes for Tumors	1	null
BRD-K32896438_-666_SKB_24.0_h_10.0_um	LINCS L1000 CMAP Signatures of Differentially Expressed Genes for Small Molecules	1	null
BRD-A89067742_HTS 10765_A549_24.0_h_10.0_um	LINCS L1000 CMAP Signatures of Differentially Expressed Genes for Small Molecules	1	null
Kidney renal clear cell carcinoma_KIRC_TCGA-A3-3378-01A-02R-1325-07	TCGA Signatures of Differentially Expressed Genes for Tumors	1	null
BRD-A75409952_wortmannin_HT29_24.0_h_10.0_um	LINCS L1000 CMAP Signatures of Differentially Expressed Genes for Small Molecules	1	null
GATA2	JASPAR Predicted Transcription Factor Targets	1	null
influence	GeneRIF Biological Term Annotations	1	null
pioglitazone_mus musculus_gpl2897_gse8806	GEO Signatures of Differentially Expressed Genes for Small Molecules	1	null
trovafloxacin_homo sapiens_gpl96_gse9166	GEO Signatures of Differentially Expressed Genes for Small Molecules	1	null
Lung adenocarcinoma_LUAD_TCGA-35-4123-01A-01R-1107-07	TCGA Signatures of Differentially Expressed Genes for Tumors	1	null
load	GeneRIF Biological Term Annotations	1	null
IRF2	JASPAR Predicted Transcription Factor Targets	1	null
Prostate adenocarcinoma_PRAD_TCGA-HC-7079-01A-11R-1965-07	TCGA Signatures of Differentially Expressed Genes for Tumors	1	null
Skin Cutaneous Melanoma_SKCM_TCGA-EE-A29P-06A-11R-A18T-07	TCGA Signatures of Differentially Expressed Genes for Tumors	1	null
Lung adenocarcinoma_LUAD_TCGA-75-5126-01A-01R-1755-07	TCGA Signatures of Differentially Expressed Genes for Tumors	1	null
BRD-K42918627_GSK-2126458_HT29_24_h_0.12_um	LINCS L1000 CMAP Signatures of Differentially Expressed Genes for Small Molecules	1	null
Bladder Urothelial Carcinoma_BLCA_TCGA-GC-A3I6-01A-11R-A20F-07	TCGA Signatures of Differentially Expressed Genes for Tumors	1	null
Kidney renal clear cell carcinoma_KIRC_TCGA-AK-3455-01A-01R-0864-07	TCGA Signatures of Differentially Expressed Genes for Tumors	1	null
Kidney renal clear cell carcinoma_KIRC_TCGA-BP-4771-01A-01R-1289-07	TCGA Signatures of Differentially Expressed Genes for Tumors	1	null
NFYA	JASPAR Predicted Transcription Factor Targets	1	null
Prostate adenocarcinoma_PRAD_TCGA-HC-8266-01A-11R-2263-07	TCGA Signatures of Differentially Expressed Genes for Tumors	1	null
Brain Lower Grade Glioma_LGG_TCGA-DU-5872-02A-21R-A36H-07	TCGA Signatures of Differentially Expressed Genes for Tumors	1	null
ELF3	TRANSFAC Predicted Transcription Factor Targets	1	null
IRF1	JASPAR Predicted Transcription Factor Targets	1	null
Prostate adenocarcinoma_PRAD_TCGA-CH-5753-01A-11R-1580-07	TCGA Signatures of Differentially Expressed Genes for Tumors	1	null
Bladder Urothelial Carcinoma_BLCA_TCGA-GC-A3WC-01A-31R-A22U-07	TCGA Signatures of Differentially Expressed Genes for Tumors	1	null
Kidney Chromophobe_KICH_TCGA-KN-8419-01A-11R-2315-07	TCGA Signatures of Differentially Expressed Genes for Tumors	1	null
HINFP	TRANSFAC Predicted Transcription Factor Targets	1	null
BRD-K21680192_mitoxantrone_HEPG2_24_h_10_um	LINCS L1000 CMAP Signatures of Differentially Expressed Genes for Small Molecules	-1	null
Head and Neck squamous cell carcinoma_HNSC_TCGA-T2-A6WX-01A-12R-A34R-07	TCGA Signatures of Differentially Expressed Genes for Tumors	1	null
Pheochromocytoma and Paraganglioma_PCPG_TCGA-RW-A8AZ-01A-11R-A35K-07	TCGA Signatures of Differentially Expressed Genes for Tumors	1	null
COLO 792	Klijn et al., Nat. Biotechnol., 2015 Cell Line Gene Mutation Profiles	1	null
Sarcoma_SARC_TCGA-DX-A3U8-01A-11R-A29R-07	TCGA Signatures of Differentially Expressed Genes for Tumors	1	null
BRD-M86331534_BJM-ctd2-9_PC3_24.0_h_10.0_um	LINCS L1000 CMAP Signatures of Differentially Expressed Genes for Small Molecules	1	null
BRD-K68756823_FR-180204_HT29_24_h_10_um	LINCS L1000 CMAP Signatures of Differentially Expressed Genes for Small Molecules	1	null
LOXL2_KD_GSE35600_688_human_MDA-MB-231 cells	GEO Signatures of Differentially Expressed Genes for Gene Perturbations	1	null
drug-induced liver injury (flucloxacillin)	GAD Gene-Disease Associations	1	null
Drug Hypersensitivity	HuGE Navigator Gene-Phenotype Associations	1	null
hlab5701	GeneRIF Biological Term Annotations	1	null
Pheochromocytoma and Paraganglioma_PCPG_TCGA-QT-A5XK-01A-11R-A35K-07	TCGA Signatures of Differentially Expressed Genes for Tumors	1	null
Skin Cutaneous Melanoma_SKCM_TCGA-D3-A51E-06A-11R-A266-07	TCGA Signatures of Differentially Expressed Genes for Tumors	1	null
epidermal	GeneRIF Biological Term Annotations	1	null
Lung squamous cell carcinoma_LUSC_TCGA-18-3415-01A-01R-0980-07	TCGA Signatures of Differentially Expressed Genes for Tumors	1	null
necrolysis	GeneRIF Biological Term Annotations	1	null
Epidermal Necrolysis, Toxic	HuGE Navigator Gene-Phenotype Associations	1	null
STAT3	JASPAR Predicted Transcription Factor Targets	1	null
AR-19668381-PC3-HUMAN	CHEA Transcription Factor Binding Site Profiles	1	null
BRD-K06792661_Narciclasine_HA1E_24.0_h_10.0_um	LINCS L1000 CMAP Signatures of Differentially Expressed Genes for Small Molecules	1	null
NET1_KD_GDS4196_436_human_AGS - gastric adenocarcinoma cells - (63 shRNA Knock-Down)	GEO Signatures of Differentially Expressed Genes for Gene Perturbations	-1	null
REST	JASPAR Predicted Transcription Factor Targets	1	null
BRD-K37940862_NCGC00185684-02_HT29_24.0_h_10.0_um	LINCS L1000 CMAP Signatures of Differentially Expressed Genes for Small Molecules	1	null
Pheochromocytoma and Paraganglioma_PCPG_TCGA-WB-A819-01A-11R-A35L-07	TCGA Signatures of Differentially Expressed Genes for Tumors	1	null
haplotype	GeneRIF Biological Term Annotations	1	null
Lung squamous cell carcinoma_LUSC_TCGA-33-4589-01A-01R-1443-07	TCGA Signatures of Differentially Expressed Genes for Tumors	1	null
16651414-Supp4	GeneSigDB Published Gene Signatures	1	null
Brain Lower Grade Glioma_LGG_TCGA-FG-A87Q-01A-11R-A36H-07	TCGA Signatures of Differentially Expressed Genes for Tumors	1	null
BRD-K49865102_PD-0325901_HT29_24_h_0.12_um	LINCS L1000 CMAP Signatures of Differentially Expressed Genes for Small Molecules	1	null
Bladder Urothelial Carcinoma_BLCA_TCGA-E7-A7XN-01A-11R-A352-07	TCGA Signatures of Differentially Expressed Genes for Tumors	1	null
Bladder Urothelial Carcinoma_BLCA_TCGA-GU-A762-01A-11R-A33J-07	TCGA Signatures of Differentially Expressed Genes for Tumors	1	null
TP63	CHEA Transcription Factor Targets	1	null
Head and Neck squamous cell carcinoma_HNSC_TCGA-MT-A67F-01A-11R-A30B-07	TCGA Signatures of Differentially Expressed Genes for Tumors	1	null
homosalate-3797	CMAP Signatures of Differentially Expressed Genes for Small Molecules	1	null
Head and Neck squamous cell carcinoma_HNSC_TCGA-CV-5966-01A-11R-1686-07	TCGA Signatures of Differentially Expressed Genes for Tumors	1	null
acquired immunodeficiency syndrome; hiv seropositivity	GAD Gene-Disease Associations	1	null
HSF1_KD_GDS1733_756_human_HeLa cells - 2 Hour by siHSF1_2	GEO Signatures of Differentially Expressed Genes for Gene Perturbations	-1	null
GATA3	JASPAR Predicted Transcription Factor Targets	1	null
Hypersensitivity	HuGE Navigator Gene-Phenotype Associations	1	null
Pancreatic adenocarcinoma_PAAD_TCGA-HZ-8638-01A-11R-2404-07	TCGA Signatures of Differentially Expressed Genes for Tumors	1	null
Lung squamous cell carcinoma_LUSC_TCGA-18-3410-01A-01R-0980-07	TCGA Signatures of Differentially Expressed Genes for Tumors	1	null
Acute Myeloid Leukemia_LAML_TCGA-AB-2865-03A-01T-0736-13	TCGA Signatures of Differentially Expressed Genes for Tumors	1	null
Lung squamous cell carcinoma_LUSC_TCGA-39-5022-01A-21R-1820-07	TCGA Signatures of Differentially Expressed Genes for Tumors	1	null
Bladder Urothelial Carcinoma_BLCA_TCGA-UY-A78P-01A-12R-A36F-07	TCGA Signatures of Differentially Expressed Genes for Tumors	1	null
BRD-K21680192_mitoxantrone_SKBR3_24_h_0.37_um	LINCS L1000 CMAP Signatures of Differentially Expressed Genes for Small Molecules	1	null
treated	GeneRIF Biological Term Annotations	1	null
Sarcoma_SARC_TCGA-K1-A6RT-01A-32R-A33J-07	TCGA Signatures of Differentially Expressed Genes for Tumors	1	null
BRD-K62965247_Tipifarnib-P2_PL21_6.0_h_10.0_um	LINCS L1000 CMAP Signatures of Differentially Expressed Genes for Small Molecules	1	null
BRD-K05649647_-666_HCC515_6.0_h_20.0_um	LINCS L1000 CMAP Signatures of Differentially Expressed Genes for Small Molecules	1	null
Pancreatic adenocarcinoma_PAAD_TCGA-IB-7646-01A-11R-2156-07	TCGA Signatures of Differentially Expressed Genes for Tumors	1	null
BRD-A71390734_4-Demethoxydaunorubicin hydrochloride (65)_NCIH2073_6.0_h_0.08_um	LINCS L1000 CMAP Signatures of Differentially Expressed Genes for Small Molecules	1	null
BRD-K60762818_DESIPRAMINE HYDROCHLORIDE_HA1E_24.0_h_10.0_um	LINCS L1000 CMAP Signatures of Differentially Expressed Genes for Small Molecules	-1	null
Lung adenocarcinoma_LUAD_TCGA-50-6592-01A-11R-1755-07	TCGA Signatures of Differentially Expressed Genes for Tumors	1	null
16651414-Supp3	GeneSigDB Published Gene Signatures	1	null
Kidney renal clear cell carcinoma_KIRC_TCGA-BP-4334-01A-01R-1289-07	TCGA Signatures of Differentially Expressed Genes for Tumors	1	null
G96	Klijn et al., Nat. Biotechnol., 2015 Cell Line Gene Mutation Profiles	1	null
acquired immunodeficiency syndrome; hiv infections	GAD Gene-Disease Associations	1	null
identifies	GeneRIF Biological Term Annotations	1	null
Acute Myeloid Leukemia_LAML_TCGA-AB-2869-03A-01T-0735-13	TCGA Signatures of Differentially Expressed Genes for Tumors	1	null
Acute Myeloid Leukemia_LAML_TCGA-AB-2981-03B-01T-0748-13	TCGA Signatures of Differentially Expressed Genes for Tumors	1	null
Pheochromocytoma and Paraganglioma_PCPG_TCGA-WB-A820-01A-11R-A35L-07	TCGA Signatures of Differentially Expressed Genes for Tumors	1	null
MAX	JASPAR Predicted Transcription Factor Targets	1	null
Pancreatic adenocarcinoma_PAAD_TCGA-H6-A45N-11A-12R-A26U-07	TCGA Signatures of Differentially Expressed Genes for Tumors	1	null
suggesting	GeneRIF Biological Term Annotations	1	null
nevirapine	GeneRIF Biological Term Annotations	1	null
Brain Lower Grade Glioma_LGG_TCGA-HT-A5RA-01A-11R-A28M-07	TCGA Signatures of Differentially Expressed Genes for Tumors	1	null
Lung adenocarcinoma_LUAD_TCGA-50-5066-01A-01R-1628-07	TCGA Signatures of Differentially Expressed Genes for Tumors	1	null
16424041-SuppTable1	GeneSigDB Published Gene Signatures	1	null
hlac	GeneRIF Biological Term Annotations	1	null
Liver hepatocellular carcinoma_LIHC_TCGA-EP-A2KA-01A-11R-A180-07	TCGA Signatures of Differentially Expressed Genes for Tumors	1	null
STAT1	JASPAR Predicted Transcription Factor Targets	1	null
BRD-K99252563_QL-XII-47_MCF7_24_h_10_um	LINCS L1000 CMAP Signatures of Differentially Expressed Genes for Small Molecules	1	null
hypersensitivity	GAD Gene-Disease Associations	1	null
Kidney renal clear cell carcinoma_KIRC_TCGA-AK-3443-01A-02R-1325-07	TCGA Signatures of Differentially Expressed Genes for Tumors	1	null
Kidney renal clear cell carcinoma_KIRC_TCGA-B8-4148-01A-02R-1325-07	TCGA Signatures of Differentially Expressed Genes for Tumors	1	null
BRD-K82818427_Chemistry 1735_HT29_24.0_h_44.4_um	LINCS L1000 CMAP Signatures of Differentially Expressed Genes for Small Molecules	1	null
Kidney renal clear cell carcinoma_KIRC_TCGA-BP-4173-01A-02R-1289-07	TCGA Signatures of Differentially Expressed Genes for Tumors	1	null
Liver hepatocellular carcinoma_LIHC_TCGA-2Y-A9GT-01A-11R-A38B-07	TCGA Signatures of Differentially Expressed Genes for Tumors	1	null
BRD-K98490050_-666_A549_24.0_h_10.0_um	LINCS L1000 CMAP Signatures of Differentially Expressed Genes for Small Molecules	1	null
Cervical squamous cell carcinoma and endocervical adenocarcinoma_CESC_TCGA-VS-A8QA-01A-11R-A37O-07	TCGA Signatures of Differentially Expressed Genes for Tumors	1	null
BRD-K25536815_-666_A375_24.0_h_10.0_um	LINCS L1000 CMAP Signatures of Differentially Expressed Genes for Small Molecules	-1	null
HIV Seropositivity	HuGE Navigator Gene-Phenotype Associations	1	null
organelle	LOCATE Predicted Protein Localization Annotations	1	null
BRD-A48237631_MITOMYCIN C_VCAP_24.0_h_10.0_um	LINCS L1000 CMAP Signatures of Differentially Expressed Genes for Small Molecules	1	null
COLO 857	Klijn et al., Nat. Biotechnol., 2015 Cell Line Gene Mutation Profiles	1	null
acquired immunodeficiency syndrome	GAD Gene-Disease Associations	1	null
BRD-K49865102_PD-0325901_HT29_24_h_0.04_um	LINCS L1000 CMAP Signatures of Differentially Expressed Genes for Small Molecules	1	null
CEBPB	JASPAR Predicted Transcription Factor Targets	1	null
BRD-K21680192_mitoxantrone_A549_24_h_0.37_um	LINCS L1000 CMAP Signatures of Differentially Expressed Genes for Small Molecules	1	null
Cervical squamous cell carcinoma and endocervical adenocarcinoma_CESC_TCGA-C5-A0TN-01A-21R-A14Y-07	TCGA Signatures of Differentially Expressed Genes for Tumors	1	null
Lung adenocarcinoma_LUAD_TCGA-86-6851-01A-11R-1949-07	TCGA Signatures of Differentially Expressed Genes for Tumors	1	null
Lung squamous cell carcinoma_LUSC_TCGA-63-A5MN-01A-22R-A27Q-07	TCGA Signatures of Differentially Expressed Genes for Tumors	1	null
RREB1	JASPAR Predicted Transcription Factor Targets	1	null
Adrenocortical carcinoma_ACC_TCGA-OR-A5LM-01A-11R-A29S-07	TCGA Signatures of Differentially Expressed Genes for Tumors	1	null
FOXC1	JASPAR Predicted Transcription Factor Targets	1	null
Prostate adenocarcinoma_PRAD_TCGA-CH-5745-01A-11R-1580-07	TCGA Signatures of Differentially Expressed Genes for Tumors	1	null
G84	Klijn et al., Nat. Biotechnol., 2015 Cell Line Gene Mutation Profiles	1	null
20460173-ImmPortComprehensiveListofImmune-RelatedGenes	GeneSigDB Published Gene Signatures	1	null
U-2 OS	Klijn et al., Nat. Biotechnol., 2015 Cell Line Gene Mutation Profiles	1	null
19658189-TableS4	GeneSigDB Published Gene Signatures	1	null
TP63-22573176-HFKS-HUMAN	CHEA Transcription Factor Binding Site Profiles	1	null
Kidney renal clear cell carcinoma_KIRC_TCGA-CJ-4640-01A-02R-1325-07	TCGA Signatures of Differentially Expressed Genes for Tumors	1	null
Uterine Carcinosarcoma_UCS_TCGA-N5-A4RV-01A-21R-A28V-07	TCGA Signatures of Differentially Expressed Genes for Tumors	1	null
Lung adenocarcinoma_LUAD_TCGA-55-5899-01A-11R-1628-07	TCGA Signatures of Differentially Expressed Genes for Tumors	1	null
susceptibility	GeneRIF Biological Term Annotations	1	null
simple	GeneRIF Biological Term Annotations	1	null
Kidney renal clear cell carcinoma_KIRC_TCGA-CJ-4869-01A-02R-1426-07	TCGA Signatures of Differentially Expressed Genes for Tumors	1	null
AICD_Induced expression / Over-expression_GDS1979_288_human_SHEP-SF neuroblastoma	GEO Signatures of Differentially Expressed Genes for Gene Perturbations	1	null
Lung adenocarcinoma_LUAD_TCGA-86-8074-01A-11R-2241-07	TCGA Signatures of Differentially Expressed Genes for Tumors	1	null
BRD-K04623885_BIBR1532_RKO_6.0_h_80.0_um	LINCS L1000 CMAP Signatures of Differentially Expressed Genes for Small Molecules	1	null
polish	GeneRIF Biological Term Annotations	1	null
FOXL1	JASPAR Predicted Transcription Factor Targets	1	null
Lung adenocarcinoma_LUAD_TCGA-55-7994-01A-11R-2187-07	TCGA Signatures of Differentially Expressed Genes for Tumors	1	null
Bladder Urothelial Carcinoma_BLCA_TCGA-UY-A9PH-01A-11R-A38B-07	TCGA Signatures of Differentially Expressed Genes for Tumors	1	null
Skin Cutaneous Melanoma_SKCM_TCGA-GN-A4U5-01A-11R-A32P-07	TCGA Signatures of Differentially Expressed Genes for Tumors	1	null
Kidney Chromophobe_KICH_TCGA-KL-8332-01A-11R-2315-07	TCGA Signatures of Differentially Expressed Genes for Tumors	1	null
BRD-A06352508_SB 218078_SKB_24.0_h_10.0_um	LINCS L1000 CMAP Signatures of Differentially Expressed Genes for Small Molecules	1	null
variant	GeneRIF Biological Term Annotations	1	null
HS 675.T	Klijn et al., Nat. Biotechnol., 2015 Cell Line Gene Mutation Profiles	1	null
NFKB1	JASPAR Predicted Transcription Factor Targets	1	null
BRD-K86797399_pracinostat_PC3_24_h_10_um	LINCS L1000 CMAP Signatures of Differentially Expressed Genes for Small Molecules	1	null
BRD-A36630025_-666_HT29_24.0_h_0.35_um	LINCS L1000 CMAP Signatures of Differentially Expressed Genes for Small Molecules	1	null
SMARCA2	TRANSFAC Predicted Transcription Factor Targets	1	null
Skin Cutaneous Melanoma_SKCM_TCGA-D3-A5GU-06A-11R-A27Q-07	TCGA Signatures of Differentially Expressed Genes for Tumors	1	null
Kidney renal clear cell carcinoma_KIRC_TCGA-A3-3328-01A-01R-0864-07	TCGA Signatures of Differentially Expressed Genes for Tumors	1	null
Head and Neck squamous cell carcinoma_HNSC_TCGA-CQ-6219-01A-11R-1915-07	TCGA Signatures of Differentially Expressed Genes for Tumors	1	null
BRD-K26760349_HG-9-91-01_MCF7_24_h_3.33_um	LINCS L1000 CMAP Signatures of Differentially Expressed Genes for Small Molecules	1	null
Lung squamous cell carcinoma_LUSC_TCGA-22-5480-01A-01R-1635-07	TCGA Signatures of Differentially Expressed Genes for Tumors	1	null
FEV	JASPAR Predicted Transcription Factor Targets	1	null
estradiol_mus musculus_gpl4134_gse23072	GEO Signatures of Differentially Expressed Genes for Small Molecules	1	null
trastuzumab_homo sapiens_gpl6947_gse31432	GEO Signatures of Differentially Expressed Genes for Small Molecules	1	null
BRD-K20285085_R406_PC3_24.0_h_10.0_um	LINCS L1000 CMAP Signatures of Differentially Expressed Genes for Small Molecules	1	null
BRD-K49865102_PD-0325901_HT29_24_h_1.11_um	LINCS L1000 CMAP Signatures of Differentially Expressed Genes for Small Molecules	1	null
Head and Neck squamous cell carcinoma_HNSC_TCGA-CN-5365-01A-01R-1436-07	TCGA Signatures of Differentially Expressed Genes for Tumors	1	null
Head and Neck squamous cell carcinoma_HNSC_TCGA-UF-A7JJ-01A-11R-A34R-07	TCGA Signatures of Differentially Expressed Genes for Tumors	1	null
Acute Myeloid Leukemia_LAML_TCGA-AB-2885-03A-01T-0735-13	TCGA Signatures of Differentially Expressed Genes for Tumors	1	null
Lung squamous cell carcinoma_LUSC_TCGA-39-5011-01A-01R-1443-07	TCGA Signatures of Differentially Expressed Genes for Tumors	1	null
Lung adenocarcinoma_LUAD_TCGA-49-4488-01A-01R-1755-07	TCGA Signatures of Differentially Expressed Genes for Tumors	1	null
BRD-A15079084_phorbol-12-myristate-13-acetate (PMA)_WSUDLCL2_6.0_h_10.0_um	LINCS L1000 CMAP Signatures of Differentially Expressed Genes for Small Molecules	-1	null
Adrenocortical carcinoma_ACC_TCGA-OR-A5JA-01A-11R-A29S-07	TCGA Signatures of Differentially Expressed Genes for Tumors	1	null
BRD-K92991072_PAC 1_MDST8_6.0_h_10.0_um	LINCS L1000 CMAP Signatures of Differentially Expressed Genes for Small Molecules	-1	null
Lung adenocarcinoma_LUAD_TCGA-83-5908-01A-21R-2287-07	TCGA Signatures of Differentially Expressed Genes for Tumors	1	null
Drug Toxicity	HuGE Navigator Gene-Phenotype Associations	1	null
reactions	GeneRIF Biological Term Annotations	1	null
Disease Progression	HuGE Navigator Gene-Phenotype Associations	1	null
SMAD4	TRANSFAC Predicted Transcription Factor Targets	1	null
hiv	GeneRIF Biological Term Annotations	1	null
PBX1	JASPAR Predicted Transcription Factor Targets	1	null
Cervical squamous cell carcinoma and endocervical adenocarcinoma_CESC_TCGA-JW-A5VG-01A-11R-A28H-07	TCGA Signatures of Differentially Expressed Genes for Tumors	1	null
BRD-K49865102_PD-0325901_HT29_24_h_0.37_um	LINCS L1000 CMAP Signatures of Differentially Expressed Genes for Small Molecules	1	null
Lung adenocarcinoma_LUAD_TCGA-50-5068-01A-01R-1628-07	TCGA Signatures of Differentially Expressed Genes for Tumors	1	null
16293578-SuppTable2	GeneSigDB Published Gene Signatures	1	null
Lung squamous cell carcinoma_LUSC_TCGA-37-3789-01A-01R-0980-07	TCGA Signatures of Differentially Expressed Genes for Tumors	1	null
BRD-K21025364_NVP-TAE226_HT29_24_h_0.12_um	LINCS L1000 CMAP Signatures of Differentially Expressed Genes for Small Molecules	1	null
Kidney renal clear cell carcinoma_KIRC_TCGA-B0-5092-01A-01R-1420-07	TCGA Signatures of Differentially Expressed Genes for Tumors	1	null
BRD-K02708799_GSK-1059615_HT29_24_h_3.33_um	LINCS L1000 CMAP Signatures of Differentially Expressed Genes for Small Molecules	1	null
single	GeneRIF Biological Term Annotations	1	null
RUNX1	TRANSFAC Predicted Transcription Factor Targets	1	null
SPIB	JASPAR Predicted Transcription Factor Targets	1	null
BRD-K74305673_IMD 0354_MDST8_6.0_h_10.0_um	LINCS L1000 CMAP Signatures of Differentially Expressed Genes for Small Molecules	-1	null
Lung squamous cell carcinoma_LUSC_TCGA-66-2765-01A-01R-0851-07	TCGA Signatures of Differentially Expressed Genes for Tumors	1	null
cellular_component	LOCATE Predicted Protein Localization Annotations	1	null
reaffirm	GeneRIF Biological Term Annotations	1	null
Prostate adenocarcinoma_PRAD_TCGA-HC-A6AS-01A-11R-A30B-07	TCGA Signatures of Differentially Expressed Genes for Tumors	1	null
PPARG	JASPAR Predicted Transcription Factor Targets	1	null
Lung squamous cell carcinoma_LUSC_TCGA-39-5036-01A-01R-1443-07	TCGA Signatures of Differentially Expressed Genes for Tumors	1	null
Lung squamous cell carcinoma_LUSC_TCGA-66-2768-01A-01R-0851-07	TCGA Signatures of Differentially Expressed Genes for Tumors	1	null
Kidney Chromophobe_KICH_TCGA-KL-8343-01A-11R-2315-07	TCGA Signatures of Differentially Expressed Genes for Tumors	1	null
screening	GeneRIF Biological Term Annotations	1	null
spontaneous	GeneRIF Biological Term Annotations	1	null
confirms	GeneRIF Biological Term Annotations	1	null
Prostate adenocarcinoma_PRAD_TCGA-M7-A723-01A-12R-A32O-07	TCGA Signatures of Differentially Expressed Genes for Tumors	1	null
Brain Lower Grade Glioma_LGG_TCGA-HT-8106-01A-11R-2404-07	TCGA Signatures of Differentially Expressed Genes for Tumors	1	null
BRD-K06569345_HG-5-88-01_HT29_24_h_10_um	LINCS L1000 CMAP Signatures of Differentially Expressed Genes for Small Molecules	1	null
Brain Lower Grade Glioma_LGG_TCGA-HT-7857-01A-11R-2403-07	TCGA Signatures of Differentially Expressed Genes for Tumors	1	null
Sarcoma_SARC_TCGA-HS-A5N7-01A-21R-A26T-07	TCGA Signatures of Differentially Expressed Genes for Tumors	1	null
Lung adenocarcinoma_LUAD_TCGA-MN-A4N5-01A-11R-A24X-07	TCGA Signatures of Differentially Expressed Genes for Tumors	1	null
znrd1	GeneRIF Biological Term Annotations	1	null
Head and Neck squamous cell carcinoma_HNSC_TCGA-CV-A6JD-01A-11R-A31N-07	TCGA Signatures of Differentially Expressed Genes for Tumors	1	null
BRD-A34205397_-666_SKB_24.0_h_10.0_um	LINCS L1000 CMAP Signatures of Differentially Expressed Genes for Small Molecules	1	null
Bladder Urothelial Carcinoma_BLCA_TCGA-2F-A9KO-01A-11R-A38B-07	TCGA Signatures of Differentially Expressed Genes for Tumors	1	null
Lung adenocarcinoma_LUAD_TCGA-44-2668-01A-01R-0946-07	TCGA Signatures of Differentially Expressed Genes for Tumors	1	null
Kidney renal clear cell carcinoma_KIRC_TCGA-CJ-4888-01A-01R-1305-07	TCGA Signatures of Differentially Expressed Genes for Tumors	1	null
Lung adenocarcinoma_LUAD_TCGA-05-5420-01A-01R-1628-07	TCGA Signatures of Differentially Expressed Genes for Tumors	1	null
Skin Cutaneous Melanoma_SKCM_TCGA-D3-A5GO-06A-12R-A27Q-07	TCGA Signatures of Differentially Expressed Genes for Tumors	1	null
abacavir	GeneRIF Biological Term Annotations	1	null
BRD-M86331534_BJM-ctd2-9_SKLU1_6.0_h_10.0_um	LINCS L1000 CMAP Signatures of Differentially Expressed Genes for Small Molecules	1	null
Cervical squamous cell carcinoma and endocervical adenocarcinoma_CESC_TCGA-C5-A1ML-01A-11R-A14Y-07	TCGA Signatures of Differentially Expressed Genes for Tumors	1	null
locus	GeneRIF Biological Term Annotations	1	null
Liver hepatocellular carcinoma_LIHC_TCGA-DD-A1EC-01A-21R-A131-07	TCGA Signatures of Differentially Expressed Genes for Tumors	1	null
floxacillin	GAD Gene-Disease Associations	1	null
Kidney renal clear cell carcinoma_KIRC_TCGA-CJ-4637-01A-02R-1325-07	TCGA Signatures of Differentially Expressed Genes for Tumors	1	null
ZNF354C	JASPAR Predicted Transcription Factor Targets	1	null
Brain Lower Grade Glioma_LGG_TCGA-DH-A669-01A-12R-A31N-07	TCGA Signatures of Differentially Expressed Genes for Tumors	1	null
INSM1	JASPAR Predicted Transcription Factor Targets	1	null
SRF	JASPAR Predicted Transcription Factor Targets	1	null
BRD-A56592690_PX12_VCAP_6.0_h_30.0_um	LINCS L1000 CMAP Signatures of Differentially Expressed Genes for Small Molecules	1	null
Head and Neck squamous cell carcinoma_HNSC_TCGA-F7-A61S-01A-11R-A28V-07	TCGA Signatures of Differentially Expressed Genes for Tumors	1	null
Kidney renal clear cell carcinoma_KIRC_TCGA-B8-A54G-01A-11R-A266-07	TCGA Signatures of Differentially Expressed Genes for Tumors	1	null
TEAD1	JASPAR Predicted Transcription Factor Targets	1	null
Bladder Urothelial Carcinoma_BLCA_TCGA-PQ-A6FI-01A-11R-A31N-07	TCGA Signatures of Differentially Expressed Genes for Tumors	1	null
SPI1	TRANSFAC Predicted Transcription Factor Targets	1	null
HS 940.T	Klijn et al., Nat. Biotechnol., 2015 Cell Line Gene Mutation Profiles	1	null
BRD-K46056750_AZD-7762_PC3_24_h_10_um	LINCS L1000 CMAP Signatures of Differentially Expressed Genes for Small Molecules	1	null
Skin Cutaneous Melanoma_SKCM_TCGA-EB-A4IS-01A-21R-A266-07	TCGA Signatures of Differentially Expressed Genes for Tumors	1	null
BRD-K79259477_KIN001-265_HEPG2_24_h_0.04_um	LINCS L1000 CMAP Signatures of Differentially Expressed Genes for Small Molecules	1	null
VDR-23849224-CD4+-HUMAN	CHEA Transcription Factor Binding Site Profiles	1	null
Brain Lower Grade Glioma_LGG_TCGA-DU-A7TD-01A-12R-A34F-07	TCGA Signatures of Differentially Expressed Genes for Tumors	1	null
rs2395029g	GeneRIF Biological Term Annotations	1	null
BRD-K15108141_gemcitabine_PC3_24.0_h_0.08_um	LINCS L1000 CMAP Signatures of Differentially Expressed Genes for Small Molecules	1	null
intracellular part	LOCATE Predicted Protein Localization Annotations	1	null
Mesothelioma_MESO_TCGA-LK-A4O5-01A-11R-A34F-07	TCGA Signatures of Differentially Expressed Genes for Tumors	1	null
BRD-A25775766_Securinine_PC3_24.0_h_10.0_um	LINCS L1000 CMAP Signatures of Differentially Expressed Genes for Small Molecules	-1	null
Bladder Urothelial Carcinoma_BLCA_TCGA-XF-A8HD-01A-11R-A36F-07	TCGA Signatures of Differentially Expressed Genes for Tumors	1	null
Head and Neck squamous cell carcinoma_HNSC_TCGA-CQ-5331-01A-02R-1873-07	TCGA Signatures of Differentially Expressed Genes for Tumors	1	null
JUND	JASPAR Predicted Transcription Factor Targets	1	null
BRD-A09349126_NORETHINDRONE ACETATE_HA1E_6.0_h_10.0_um	LINCS L1000 CMAP Signatures of Differentially Expressed Genes for Small Molecules	1	null
HNF1A_OE_GDS1499_252_human_HEK293 embryonic kidney cells	GEO Signatures of Differentially Expressed Genes for Gene Perturbations	1	null
FOXI1	JASPAR Predicted Transcription Factor Targets	1	null
BRD-A48237631_MITOMYCIN C_PC3_24.0_h_10.0_um	LINCS L1000 CMAP Signatures of Differentially Expressed Genes for Small Molecules	1	null
BRD-K49865102_PD-0325901_HT29_24_h_3.33_um	LINCS L1000 CMAP Signatures of Differentially Expressed Genes for Small Molecules	1	null
Bladder Urothelial Carcinoma_BLCA_TCGA-G2-A2EJ-01A-11R-A180-07	TCGA Signatures of Differentially Expressed Genes for Tumors	1	null
Kidney renal papillary cell carcinoma_KIRP_TCGA-AL-3473-01A-01R-1193-07	TCGA Signatures of Differentially Expressed Genes for Tumors	1	null
intracellular organelle	LOCATE Predicted Protein Localization Annotations	1	null
Cervical squamous cell carcinoma and endocervical adenocarcinoma_CESC_TCGA-DS-A0VM-01A-11R-A10U-07	TCGA Signatures of Differentially Expressed Genes for Tumors	1	null
BRD-K69932463_AZD-8055_HME1_24_h_0.12_um	LINCS L1000 CMAP Signatures of Differentially Expressed Genes for Small Molecules	-1	null
Lung adenocarcinoma_LUAD_TCGA-86-8671-01A-11R-2403-07	TCGA Signatures of Differentially Expressed Genes for Tumors	1	null
Lung adenocarcinoma_LUAD_TCGA-75-5122-01A-01R-1755-07	TCGA Signatures of Differentially Expressed Genes for Tumors	1	null
population	GeneRIF Biological Term Annotations	1	null
BRD-K36740062_GSK-1070916_PC3_24_h_10_um	LINCS L1000 CMAP Signatures of Differentially Expressed Genes for Small Molecules	1	null
BRD-K79239947_PF 573228_HEPG2_24_h_10_um	LINCS L1000 CMAP Signatures of Differentially Expressed Genes for Small Molecules	1	null
MYC	TRANSFAC Predicted Transcription Factor Targets	1	null
BRD-K64366758_-666_HA1E_6.0_h_10.0_um	LINCS L1000 CMAP Signatures of Differentially Expressed Genes for Small Molecules	-1	null
mexican	GeneRIF Biological Term Annotations	1	null
Skin Cutaneous Melanoma_SKCM_TCGA-ER-A19P-06A-11R-A18S-07	TCGA Signatures of Differentially Expressed Genes for Tumors	1	null
BRD-K92571446_WZ-3105_MCF7_24_h_10_um	LINCS L1000 CMAP Signatures of Differentially Expressed Genes for Small Molecules	1	null
SNU-475	Klijn et al., Nat. Biotechnol., 2015 Cell Line Gene Mutation Profiles	1	null
Leprosy	HuGE Navigator Gene-Phenotype Associations	1	null
Skin Cutaneous Melanoma_SKCM_TCGA-ER-A19S-06A-11R-A18U-07	TCGA Signatures of Differentially Expressed Genes for Tumors	1	null
Acute Myeloid Leukemia_LAML_TCGA-AB-2929-03A-01T-0735-13	TCGA Signatures of Differentially Expressed Genes for Tumors	1	null
Nasopharyngeal Neoplasms	HuGE Navigator Gene-Phenotype Associations	1	null
Prostate adenocarcinoma_PRAD_TCGA-HC-7233-01A-11R-2118-07	TCGA Signatures of Differentially Expressed Genes for Tumors	1	null
cobalt chloride-454	CMAP Signatures of Differentially Expressed Genes for Small Molecules	1	null
BRD-K26664453_-666_WSUDLCL2_6.0_h_10.0_um	LINCS L1000 CMAP Signatures of Differentially Expressed Genes for Small Molecules	-1	null
Head and Neck squamous cell carcinoma_HNSC_TCGA-CV-7410-01A-21R-2081-07	TCGA Signatures of Differentially Expressed Genes for Tumors	1	null
hcvrelated	GeneRIF Biological Term Annotations	1	null
SK23	Klijn et al., Nat. Biotechnol., 2015 Cell Line Gene Mutation Profiles	1	null
BRD-K05649647_-666_COV644_6.0_h_20.0_um	LINCS L1000 CMAP Signatures of Differentially Expressed Genes for Small Molecules	1	null
Liver hepatocellular carcinoma_LIHC_TCGA-2V-A95S-01A-11R-A37K-07	TCGA Signatures of Differentially Expressed Genes for Tumors	1	null
Brain Lower Grade Glioma_LGG_TCGA-HW-A5KM-01A-11R-A27Q-07	TCGA Signatures of Differentially Expressed Genes for Tumors	1	null
PAX6	JASPAR Predicted Transcription Factor Targets	1	null
stevens	GeneRIF Biological Term Annotations	1	null
Kidney renal papillary cell carcinoma_KIRP_TCGA-WN-A9G9-01A-12R-A37K-07	TCGA Signatures of Differentially Expressed Genes for Tumors	1	null
Bladder Urothelial Carcinoma_BLCA_TCGA-FT-A61P-01A-11R-A30C-07	TCGA Signatures of Differentially Expressed Genes for Tumors	1	null
Arthritis, Psoriatic	HuGE Navigator Gene-Phenotype Associations	1	null
NR4A2	JASPAR Predicted Transcription Factor Targets	1	null
USF2	JASPAR Predicted Transcription Factor Targets	1	null
set	GeneRIF Biological Term Annotations	1	null
BRD-K58674774_-666_HA1E_6.0_h_10.0_um	LINCS L1000 CMAP Signatures of Differentially Expressed Genes for Small Molecules	1	null
restriction	GeneRIF Biological Term Annotations	1	null
Prostate adenocarcinoma_PRAD_TCGA-J4-A83M-01A-11R-A352-07	TCGA Signatures of Differentially Expressed Genes for Tumors	1	null
psoriasis	GAD Gene-Disease Associations	1	null
Prostate adenocarcinoma_PRAD_TCGA-EJ-5522-01A-01R-1580-07	TCGA Signatures of Differentially Expressed Genes for Tumors	1	null
Liver hepatocellular carcinoma_LIHC_TCGA-DD-A73F-01A-11R-A32O-07	TCGA Signatures of Differentially Expressed Genes for Tumors	1	null
Lung adenocarcinoma_LUAD_TCGA-50-6590-01A-12R-1858-07	TCGA Signatures of Differentially Expressed Genes for Tumors	1	null
NF-Y	MotifMap Predicted Transcription Factor Targets	1	null
Prostate adenocarcinoma_PRAD_TCGA-EJ-A7NJ-01A-22R-A352-07	TCGA Signatures of Differentially Expressed Genes for Tumors	1	null
Acquired Immunodeficiency Syndrome	HuGE Navigator Gene-Phenotype Associations	1	null
BRD-A18419789_Etoposide_VCAP_24.0_h_10.0_um	LINCS L1000 CMAP Signatures of Differentially Expressed Genes for Small Molecules	1	null
Head and Neck squamous cell carcinoma_HNSC_TCGA-CQ-5329-01A-01R-1686-07	TCGA Signatures of Differentially Expressed Genes for Tumors	1	null
relationship	GeneRIF Biological Term Annotations	1	null
Cervical squamous cell carcinoma and endocervical adenocarcinoma_CESC_TCGA-UC-A7PF-01A-11R-A352-07	TCGA Signatures of Differentially Expressed Genes for Tumors	1	null
Acute Myeloid Leukemia_LAML_TCGA-AB-2817-03A-01T-0736-13	TCGA Signatures of Differentially Expressed Genes for Tumors	1	null
Bladder Urothelial Carcinoma_BLCA_TCGA-FD-A43P-01A-31R-A23W-07	TCGA Signatures of Differentially Expressed Genes for Tumors	1	null
serve	GeneRIF Biological Term Annotations	1	null
BRD-K05563014_-666_HCC515_6.0_h_10.0_um	LINCS L1000 CMAP Signatures of Differentially Expressed Genes for Small Molecules	1	null
Liver hepatocellular carcinoma_LIHC_TCGA-CC-5261-01A-01R-A131-07	TCGA Signatures of Differentially Expressed Genes for Tumors	1	null
urticaria	GeneRIF Biological Term Annotations	1	null
genetic	GeneRIF Biological Term Annotations	1	null
Rectum adenocarcinoma_READ_TCGA-AF-2687-01A-02R-1736-07	TCGA Signatures of Differentially Expressed Genes for Tumors	1	null
not applicable_cell type comparison_GSE49439_365_human_podocytes and progenitors	GEO Signatures of Differentially Expressed Genes for Gene Perturbations	1	null
ETS1	TRANSFAC Predicted Transcription Factor Targets	1	null
Prostate adenocarcinoma_PRAD_TCGA-VN-A88O-01A-11R-A352-07	TCGA Signatures of Differentially Expressed Genes for Tumors	1	null
Lung adenocarcinoma_LUAD_TCGA-53-A4EZ-01A-12R-A24X-07	TCGA Signatures of Differentially Expressed Genes for Tumors	1	null
Bladder Urothelial Carcinoma_BLCA_TCGA-C4-A0F1-01A-11R-A034-07	TCGA Signatures of Differentially Expressed Genes for Tumors	1	null
likely	GeneRIF Biological Term Annotations	1	null
Lung squamous cell carcinoma_LUSC_TCGA-37-4135-01A-01R-1100-07	TCGA Signatures of Differentially Expressed Genes for Tumors	1	null
Head and Neck squamous cell carcinoma_HNSC_TCGA-CV-A461-01A-41R-A266-07	TCGA Signatures of Differentially Expressed Genes for Tumors	1	null
fulvestrant_homo sapiens_gpl570_gse22533	GEO Signatures of Differentially Expressed Genes for Small Molecules	1	null
doxorubicin_homo sapiens_gpl550_gse1647	GEO Signatures of Differentially Expressed Genes for Small Molecules	-1	null
BRD-A02481876_Importazole_MCF7_6.0_h_60.0_um	LINCS L1000 CMAP Signatures of Differentially Expressed Genes for Small Molecules	1	null
BRD-A02481876_Importazole_PC3_24.0_h_60.0_um	LINCS L1000 CMAP Signatures of Differentially Expressed Genes for Small Molecules	1	null
Bladder Urothelial Carcinoma_BLCA_TCGA-GD-A76B-01A-11R-A32O-07	TCGA Signatures of Differentially Expressed Genes for Tumors	1	null
PTF1A	TRANSFAC Curated Transcription Factor Targets	1	null
BRD-K92428232_GSK-461364_HA1E_24_h_10_um	LINCS L1000 CMAP Signatures of Differentially Expressed Genes for Small Molecules	1	null
HCC1011	Klijn et al., Nat. Biotechnol., 2015 Cell Line Gene Mutation Profiles	1	null
Liver Neoplasms	HuGE Navigator Gene-Phenotype Associations	1	null
hiv-1 control	GAD Gene-Disease Associations	1	null
BRD-K49865102_PD-0325901_HT29_24_h_10_um	LINCS L1000 CMAP Signatures of Differentially Expressed Genes for Small Molecules	1	null
Skin Cutaneous Melanoma_SKCM_TCGA-ER-A19M-06A-61R-A239-07	TCGA Signatures of Differentially Expressed Genes for Tumors	1	null
Lung adenocarcinoma_LUAD_TCGA-05-4250-01A-01R-1107-07	TCGA Signatures of Differentially Expressed Genes for Tumors	1	null
hiv1	GeneRIF Biological Term Annotations	1	null
BRD-K50891186_GR 103691_HA1E_6.0_h_10.0_um	LINCS L1000 CMAP Signatures of Differentially Expressed Genes for Small Molecules	-1	null
Skin Cutaneous Melanoma_SKCM_TCGA-DA-A1HV-06A-21R-A18S-07	TCGA Signatures of Differentially Expressed Genes for Tumors	1	null
T98G	Klijn et al., Nat. Biotechnol., 2015 Cell Line Gene Mutation Profiles	1	null
Lung squamous cell carcinoma_LUSC_TCGA-18-3416-01A-01R-0980-07	TCGA Signatures of Differentially Expressed Genes for Tumors	1	null
Prostate adenocarcinoma_PRAD_TCGA-EJ-7789-11A-01R-2118-07	TCGA Signatures of Differentially Expressed Genes for Tumors	1	null
BRD-U61997977_WZ-4-145_HA1E_24_h_0.37_um	LINCS L1000 CMAP Signatures of Differentially Expressed Genes for Small Molecules	1	null
Skin Cutaneous Melanoma_SKCM_TCGA-D3-A2J9-06A-11R-A18T-07	TCGA Signatures of Differentially Expressed Genes for Tumors	1	null
Prostate adenocarcinoma_PRAD_TCGA-V1-A8WN-01A-11R-A37L-07	TCGA Signatures of Differentially Expressed Genes for Tumors	1	null
Sarcoma_SARC_TCGA-IS-A3KA-01A-11R-A21T-07	TCGA Signatures of Differentially Expressed Genes for Tumors	1	null
BRD-K31342827_GF 109203X_HT29_24.0_h_10.0_um	LINCS L1000 CMAP Signatures of Differentially Expressed Genes for Small Molecules	1	null
Bladder Urothelial Carcinoma_BLCA_TCGA-K4-A5RJ-01A-11R-A28M-07	TCGA Signatures of Differentially Expressed Genes for Tumors	1	null
BRD-U08759356_EI-346_HCC515_6.0_h_10.0_um	LINCS L1000 CMAP Signatures of Differentially Expressed Genes for Small Molecules	-1	null
BRD-A48237631_-666_ASC_24.0_h_10.0_um	LINCS L1000 CMAP Signatures of Differentially Expressed Genes for Small Molecules	1	null
Lung squamous cell carcinoma_LUSC_TCGA-34-5234-01A-01R-1635-07	TCGA Signatures of Differentially Expressed Genes for Tumors	1	null
Head and Neck squamous cell carcinoma_HNSC_TCGA-CV-7100-01A-11R-2016-07	TCGA Signatures of Differentially Expressed Genes for Tumors	1	null
LOU-NH91	Klijn et al., Nat. Biotechnol., 2015 Cell Line Gene Mutation Profiles	1	null
Cervical squamous cell carcinoma and endocervical adenocarcinoma_CESC_TCGA-DG-A2KM-01A-11R-A180-07	TCGA Signatures of Differentially Expressed Genes for Tumors	1	null
Kidney renal papillary cell carcinoma_KIRP_TCGA-BQ-5875-01A-11R-1592-07	TCGA Signatures of Differentially Expressed Genes for Tumors	1	null
imatinib_homo sapiens_gpl96_gds3044	GEO Signatures of Differentially Expressed Genes for Small Molecules	1	null
BRD-K57080016_selumetinib_HEPG2_24_h_10_um	LINCS L1000 CMAP Signatures of Differentially Expressed Genes for Small Molecules	1	null
Uterine Carcinosarcoma_UCS_TCGA-N5-A4RM-01A-11R-A28V-07	TCGA Signatures of Differentially Expressed Genes for Tumors	1	null
BRD-K98490050_AMSACRINE_HA1E_6.0_h_10.0_um	LINCS L1000 CMAP Signatures of Differentially Expressed Genes for Small Molecules	1	null
markers	GeneRIF Biological Term Annotations	1	null
BRD-K49865102_PD-0325901_HEPG2_24_h_0.37_um	LINCS L1000 CMAP Signatures of Differentially Expressed Genes for Small Molecules	1	null
BRD-K94512704_-666_NEU_24.0_h_10.0_um	LINCS L1000 CMAP Signatures of Differentially Expressed Genes for Small Molecules	1	null
Bladder Urothelial Carcinoma_BLCA_TCGA-E5-A2PC-01A-11R-A206-07	TCGA Signatures of Differentially Expressed Genes for Tumors	1	null
BRD-A19037878_trichostatin A_PHH_24.0_h_10.0_um	LINCS L1000 CMAP Signatures of Differentially Expressed Genes for Small Molecules	-1	null
BRD-K53414658_tivozanib_A375_24_h_10_um	LINCS L1000 CMAP Signatures of Differentially Expressed Genes for Small Molecules	1	null
fenbufen-3721	CMAP Signatures of Differentially Expressed Genes for Small Molecules	1	null
polymorphism	GeneRIF Biological Term Annotations	1	null
JDP2	TRANSFAC Predicted Transcription Factor Targets	1	null
RT4	Klijn et al., Nat. Biotechnol., 2015 Cell Line Gene Mutation Profiles	1	null
Brain Lower Grade Glioma_LGG_TCGA-E1-A7YN-01A-11R-A34F-07	TCGA Signatures of Differentially Expressed Genes for Tumors	1	null
BRD-K18190982_COT-10b_VCAP_6.0_h_44.4_um	LINCS L1000 CMAP Signatures of Differentially Expressed Genes for Small Molecules	1	null
Kidney renal clear cell carcinoma_KIRC_TCGA-B8-5164-01A-01R-1420-07	TCGA Signatures of Differentially Expressed Genes for Tumors	1	null
HIV Infections	HuGE Navigator Gene-Phenotype Associations	1	null
Head and Neck squamous cell carcinoma_HNSC_TCGA-UF-A7JT-01A-11R-A34R-07	TCGA Signatures of Differentially Expressed Genes for Tumors	1	null
TP53	JASPAR Predicted Transcription Factor Targets	1	null
BRD-K93747373_HG-5-113-01_MCF7_24_h_10_um	LINCS L1000 CMAP Signatures of Differentially Expressed Genes for Small Molecules	1	null
18698033-tableS1-STAT1	GeneSigDB Published Gene Signatures	1	null
help	GeneRIF Biological Term Annotations	1	null
Head and Neck squamous cell carcinoma_HNSC_TCGA-H7-8501-01A-11R-2403-07	TCGA Signatures of Differentially Expressed Genes for Tumors	1	null
FOXF2	JASPAR Predicted Transcription Factor Targets	1	null
due	GeneRIF Biological Term Annotations	1	null
Head and Neck squamous cell carcinoma_HNSC_TCGA-CV-7415-01A-11R-2081-07	TCGA Signatures of Differentially Expressed Genes for Tumors	1	null
nucleotide	GeneRIF Biological Term Annotations	1	null
BRD-A36630025_-666_VCAP_24.0_h_0.35_um	LINCS L1000 CMAP Signatures of Differentially Expressed Genes for Small Molecules	1	null
L-363	Klijn et al., Nat. Biotechnol., 2015 Cell Line Gene Mutation Profiles	1	null
BRD-K68548958_-666_SW620_6.0_h_20.0_um	LINCS L1000 CMAP Signatures of Differentially Expressed Genes for Small Molecules	-1	null
HSF1_KD_GDS1733_757_human_HeLa cells - 4 Hour by siHSF1_2	GEO Signatures of Differentially Expressed Genes for Gene Perturbations	-1	null
Lung squamous cell carcinoma_LUSC_TCGA-18-5592-01A-01R-1635-07	TCGA Signatures of Differentially Expressed Genes for Tumors	1	null
Bladder Urothelial Carcinoma_BLCA_TCGA-FD-A3B6-01A-21R-A20F-07	TCGA Signatures of Differentially Expressed Genes for Tumors	1	null
G44	Klijn et al., Nat. Biotechnol., 2015 Cell Line Gene Mutation Profiles	1	null
Head and Neck squamous cell carcinoma_HNSC_TCGA-CN-6018-01A-11R-1686-07	TCGA Signatures of Differentially Expressed Genes for Tumors	1	null
G140	Klijn et al., Nat. Biotechnol., 2015 Cell Line Gene Mutation Profiles	1	null
VDR	CHEA Transcription Factor Targets	1	null
BRD-K37764012_PF-3758309_MCF7_24_h_3.33_um	LINCS L1000 CMAP Signatures of Differentially Expressed Genes for Small Molecules	1	null
BRD-K87737963_CYT387_BT20_3_h_0.12_um	LINCS L1000 CMAP Signatures of Differentially Expressed Genes for Small Molecules	-1	null
Lung adenocarcinoma_LUAD_TCGA-75-5147-01A-01R-1628-07	TCGA Signatures of Differentially Expressed Genes for Tumors	1	null
chronic	GeneRIF Biological Term Annotations	1	null
Liver hepatocellular carcinoma_LIHC_TCGA-BC-A216-01A-11R-A155-07	TCGA Signatures of Differentially Expressed Genes for Tumors	1	null
BRD-K21718444_KW-2449_HT29_24_h_10_um	LINCS L1000 CMAP Signatures of Differentially Expressed Genes for Small Molecules	1	null
Kidney renal clear cell carcinoma_KIRC_TCGA-CJ-5675-01A-11R-1541-07	TCGA Signatures of Differentially Expressed Genes for Tumors	1	null
Lung squamous cell carcinoma_LUSC_TCGA-22-5474-01A-01R-1635-07	TCGA Signatures of Differentially Expressed Genes for Tumors	1	null
Liver hepatocellular carcinoma_LIHC_TCGA-BC-A217-01A-11R-A155-07	TCGA Signatures of Differentially Expressed Genes for Tumors	1	null
trioxysalen-5736	CMAP Signatures of Differentially Expressed Genes for Small Molecules	1	null
LEF1	TRANSFAC Predicted Transcription Factor Targets	1	null
BRD-K49404994_levetiracetam_A549_6.0_h_10.0_um	LINCS L1000 CMAP Signatures of Differentially Expressed Genes for Small Molecules	-1	null
mozambique	GeneRIF Biological Term Annotations	1	null
BRD-K49865102_PD-0325901_HEPG2_24_h_0.12_um	LINCS L1000 CMAP Signatures of Differentially Expressed Genes for Small Molecules	1	null
increases	GeneRIF Biological Term Annotations	1	null
Kidney Chromophobe_KICH_TCGA-KO-8413-01A-11R-2315-07	TCGA Signatures of Differentially Expressed Genes for Tumors	1	null
Bladder Urothelial Carcinoma_BLCA_TCGA-FD-A3B4-01A-12R-A206-07	TCGA Signatures of Differentially Expressed Genes for Tumors	1	null
Lung adenocarcinoma_LUAD_TCGA-55-8085-01A-11R-2241-07	TCGA Signatures of Differentially Expressed Genes for Tumors	1	null
Kidney renal clear cell carcinoma_KIRC_TCGA-B8-A54D-01A-21R-A266-07	TCGA Signatures of Differentially Expressed Genes for Tumors	1	null
Pheochromocytoma and Paraganglioma_PCPG_TCGA-QR-A70G-01B-11R-A35K-07	TCGA Signatures of Differentially Expressed Genes for Tumors	1	null
Lung squamous cell carcinoma_LUSC_TCGA-70-6723-01A-11R-1820-07	TCGA Signatures of Differentially Expressed Genes for Tumors	1	null
Head and Neck squamous cell carcinoma_HNSC_TCGA-CV-6954-01A-11R-1915-07	TCGA Signatures of Differentially Expressed Genes for Tumors	1	null
BRD-K37890730_Camptothecine (S,+)_PC3_24.0_h_10.0_um	LINCS L1000 CMAP Signatures of Differentially Expressed Genes for Small Molecules	1	null
Skin Cutaneous Melanoma_SKCM_TCGA-EB-A6R0-01A-12R-A32P-07	TCGA Signatures of Differentially Expressed Genes for Tumors	1	null
NHLH1	JASPAR Predicted Transcription Factor Targets	1	null
BRD-U51024685_HG-6-64-01_MCF7_24_h_10_um	LINCS L1000 CMAP Signatures of Differentially Expressed Genes for Small Molecules	1	null
NR2F1	JASPAR Predicted Transcription Factor Targets	1	null
BRD-A36630025_-666_SNUC4_6.0_h_0.35_um	LINCS L1000 CMAP Signatures of Differentially Expressed Genes for Small Molecules	1	null
SRY	JASPAR Predicted Transcription Factor Targets	1	null
hlab44	GeneRIF Biological Term Annotations	1	null
BRD-A67788537_Salermide_HT29_24.0_h_120.0_um	LINCS L1000 CMAP Signatures of Differentially Expressed Genes for Small Molecules	1	null
Lung adenocarcinoma_LUAD_TCGA-69-7761-01A-11R-2170-07	TCGA Signatures of Differentially Expressed Genes for Tumors	1	null
PIN1_DEPLETION_GDS4070_450_human_MDA-MB-231 breast cancer cells	GEO Signatures of Differentially Expressed Genes for Gene Perturbations	1	null
BRD-K13662825_dinaciclib_A375_24_h_10_um	LINCS L1000 CMAP Signatures of Differentially Expressed Genes for Small Molecules	1	null
BRD-A79768653_sirolimus_H1299_6.0_h_10.0_um	LINCS L1000 CMAP Signatures of Differentially Expressed Genes for Small Molecules	-1	null
lupus erythematosus, systemic	GAD Gene-Disease Associations	1	null
sample	GeneRIF Biological Term Annotations	1	null
golgi apparatus	LOCATE Predicted Protein Localization Annotations	1	null
Head and Neck squamous cell carcinoma_HNSC_TCGA-CQ-7068-01A-11R-2081-07	TCGA Signatures of Differentially Expressed Genes for Tumors	1	null
ELK4	JASPAR Predicted Transcription Factor Targets	1	null
alitretinoin_homo sapiens_gpl6480_gse43090	GEO Signatures of Differentially Expressed Genes for Small Molecules	1	null
Pheochromocytoma and Paraganglioma_PCPG_TCGA-QR-A6H4-01A-11R-A35K-07	TCGA Signatures of Differentially Expressed Genes for Tumors	1	null
significant	GeneRIF Biological Term Annotations	1	null
BRD-A48237631_-666_A549_24.0_h_10.0_um	LINCS L1000 CMAP Signatures of Differentially Expressed Genes for Small Molecules	1	null
cell part	LOCATE Predicted Protein Localization Annotations	1	null
AR	CHEA Transcription Factor Targets	1	null
hepatocellular	GeneRIF Biological Term Annotations	1	null
16643655-1300GenesList	GeneSigDB Published Gene Signatures	1	null
ESR2	JASPAR Predicted Transcription Factor Targets	1	null
HLF	JASPAR Predicted Transcription Factor Targets	1	null
effect	GeneRIF Biological Term Annotations	1	null
Kidney renal clear cell carcinoma_KIRC_TCGA-BP-4798-01A-01R-1305-07	TCGA Signatures of Differentially Expressed Genes for Tumors	1	null
15897907-SuppTable2	GeneSigDB Published Gene Signatures	1	null
BRD-K98490050_AMSACRINE_VCAP_6.0_h_10.0_um	LINCS L1000 CMAP Signatures of Differentially Expressed Genes for Small Molecules	1	null
ccr5	GeneRIF Biological Term Annotations	1	null
BRD-K50000283_PHA-767491_A375_24_h_10_um	LINCS L1000 CMAP Signatures of Differentially Expressed Genes for Small Molecules	1	null
Lung squamous cell carcinoma_LUSC_TCGA-37-4132-01A-01R-1100-07	TCGA Signatures of Differentially Expressed Genes for Tumors	1	null
hiv-1	GAD Gene-Disease Associations	1	null
Rectum adenocarcinoma_READ_TCGA-AG-3591-01A-01R-1736-07	TCGA Signatures of Differentially Expressed Genes for Tumors	1	null
mRNA_POU5F1_20526341	ESCAPE Omics Signatures of Genes and Proteins for Stem Cells	1	null
RT-112	Klijn et al., Nat. Biotechnol., 2015 Cell Line Gene Mutation Profiles	1	null
Kidney renal clear cell carcinoma_KIRC_TCGA-B0-4834-01A-01R-1305-07	TCGA Signatures of Differentially Expressed Genes for Tumors	1	null
Prostate adenocarcinoma_PRAD_TCGA-CH-5754-01A-11R-1580-07	TCGA Signatures of Differentially Expressed Genes for Tumors	1	null
Standardized value*: This is the relative strength of the functional association computed from empirical p-values as abs(standardized value) = -log10(p-value) where p=0.05 = -log10 of -1.301 and p=0.001 = -log10 of -2.999
Andrew D. Rouillard, Gregory W. Gundersen, Nicolas F. Fernandez, Zichen Wang, Caroline D. Monteiro, Michael G. McDermott, Avi Ma’ayan, The harmonizome: a collection of processed datasets gathered to serve and mine knowledge about genes and proteins, Datab
