# Supplementary material for: Long Noncoding RNA HCP5, a Hybrid HLA Class I Endogenous Retroviral Gene: Structure, Expression, and Disease Associations
Source: Cells. 2019 May 20;8(5):480. doi: 10.3390/cells8050480 (PMC6562477; doi:10.3390/cells8050480)
Supplement: Supplementary file 1 [file cells-08-00480-s001.zip › cells-509729 supplementary-5.20/_Table S3. HCP5promoteralignment.result.clustalw_aln.xls]

## Sheet: HCP5alignment.result.clustalw_a
Table S3. Clustal W(1.83) alignments of the transcription factor binding motifs and proximal promoter region of HCP5, HLA-A, -B, -C, _G and -F.
Gene sequence		Nucleotide positions from 1 to 812
		1	2	3	4	5	6	7	8	9	10	11	12	13	14	15	16	17	18	19	20	21	22	23	24	25	26	27	28	29	30	31	32	33	34	35	36	37	38	39	40	41	42	43	44	45	46	47	48
HCP5		G	C	A	C	A	A	C	T	T	T	T	T	C	A	G	A	T	T	T	A	A	A	G	A	A	A	A	-	A	A	C	A	A	C	C	C	C	C	G	T	C	T	T	T	-	-	C	C
HLA-A		G	C	A	C	A	A	C	T	T	T	T	C	C	G	G	A	T	T	A	A	A	A	A	C	A	A	A	A	A	C	A	A	C	A	A	C	A	A	A	A	A	T	C	T	A	C	A	C
HLA-G		G	C	A	C	A	A	C	T	T	T	T	C	C	A	G	A	T	T	T	A	A	G	G	G	G	G	A	A	A	A	A	A	A	A	C	C	C	T	G	T	C	T	T	T	A	C	A	C
HLA-B		-	-	-	-	A	A	C	T	T	C	A	C	C	A	G	G	T	T	T	A	A	A	G	A	G	-	-	-	-	A	A	A	A	C	C	C	C	T	G	T	C	T	C	T	A	C	A	C
HLA-F		-	-	-	-	-	-	-	-	-	-	-	-	-	-	-	-	-	-	-	-	-	-	-	-	-	-	-	-	-	-	-	-	-	-	-	-	-	-	-	-	-	-	-	-	-	-	-	C
HLA-C		-	-	-	-	-	-	-	-	-	-	-	-	-	-	-	-	-	-	-	-	-	-	-	-	-	-	-	-	-	-	-	-	-	-	-	-	-	-	-	-	-	-	-	-	-	-	-	-
HCG4		A	G	-	-	-	-	C	T	-	-	-	-	-	-	-	-	-	-	-	-	-	-	-	-	-	-	-	-	-	-	-	-	-	-	-	-	-	-	-	-	-	-	-	-	-	-	-	-
		51	52	53	54	55	56	57	58	59	60	61	62	63	64	65	66	67	68	69	70	71	72	73	74	75	76	77	78	79	80	81	82	83	84	85	86	87	88	89	90	91	92	93	94	95	96	97	98
HCP5		C	C	A	T	T	C	C	C	A	G	G	A	G	A	A	G	C	T	C	A	C	T	C	T	G	T	G	G	C	A	T	C	A	A	G	C	T	G	C	C	T	G	G	G	-	T	G	A
HLA-A		C	T	A	T	T	C	C	C	A	G	A	G	C	A	A	G	C	T	T	A	C	T	C	T	C	T	G	G	C	A	C	C	A	A	A	C	T	C	C	A	T	G	G	G	G	T	G	A
HLA-G.		A	C	A	A	T	C	C	C	A	G	G	G	C	G	A	G	C	T	C	A	C	T	C	T	C	T	G	G	C	A	A	C	A	A	G	C	T	C	C	C	T	G	G	G	G	T	G	A
HLA-B.		C	C	A	T	T	C	C	C	A	G	G	G	C	G	A	G	C	T	C	A	C	T	C	T	C	T	G	G	C	A	T	C	A	A	G	T	T	C	C	C	C	G	T	G	C	T	C	A
HLA-F.		T	C	A	T	T	C	T	C	A	G	G	A	C	A	A	G	T	T	C	A	T	T	G	T	C	T	G	G	C	A	C	C	A	A	G	C	T	C	C	T	T	G	G	G	G	T	G	A
HLA-C.		-	-	-	-	-	-	-	-	-	-	-	-	-	-	-	-	-	-	-	-	-	-	-	-	-	-	-	-	-	-	-	-	-	-	-	-	-	-	-	-	-	-	-	-	-	-	-	-
HCG4ncRNA		-	-	-	-	-	-	-	-	-	-	-	-	-	-	-	-	-	-	C	C	C	T	C	T	C	T	G	T	C	A	C	C	A	A	G	C	T	C	C	C	T	G	G	G	G	T	G	A
		101	102	103	104	105	106	107	108	109	110	111	112	113	114	115	116	117	118	119	120	121	122	123	124	125	126	127	128	129	130	131	132	133	134	135	136	137	138	139	140	141	142	143	144	145	146	147	148
HCP5		T	C	T	C	T	T	C	T	A	G	A	A	G	A	G	T	C	C	A	G	G	G	G	G	-	A	C	A	G	G	C	A	A	G	G	A	A	T	G	G	G	A	G	G	C	A	G	G
HLA-A		T	T	T	C	T	T	C	T	A	G	A	A	G	A	G	T	C	C	A	G	G	T	G	G	-	A	C	A	G	G	T	A	A	G	G	A	G	T	G	G	G	A	G	T	C	A	G	G
HLA-G		T	T	T	C	T	T	C	T	A	G	A	A	G	A	G	T	A	C	A	G	G	A	G	G	-	A	C	A	G	G	C	A	A	G	G	A	G	T	G	G	G	A	G	G	C	A	G	G
HLA-B.		T	T	C	C	C	T	A	C	A	C	A	A	G	A	G	T	C	C	A	A	G	A	G	G	-	A	G	A	G	G	T	A	A	G	G	A	G	T	G	G	G	A	G	G	C	A	G	G
HLA-F.		T	T	T	C	T	T	C	C	A	A	A	A	G	A	G	T	C	C	G	G	G	G	A	G	T	C	C	A	G	G	T	A	T	G	G	A	A	T	G	G	G	A	G	G	C	A	G	A
HLA-C.		-	-	-	-	-	-	-	-	-	-	-	-	-	-	-	-	-	-	-	-	-	-	-	-	-	-	-	A	G	G	C	A	A	A	G	G	G	T	G	G	G	A	G	G	C	A	G	G
HCG4		T	T	T	T	T	T	C	T	A	G	A	A	G	A	G	T	T	C	A	G	G	G	A	A	-	A	T	A	G	G	T	A	A	G	G	A	G	T	G	G	G	A	G	G	C	A	G	G
																													*	*	*		*			*			*	*	*	*	*	*		*	*	*
																			RUNX1 like orthologous sequence: 88% identity to sequence in intron 4 of RUNX1gene (NG_011402).
HCP5		G	T	C	C	A	G	T	T	C	A	G	G	G	A	G	G	G	G	G	A	T	T	C	T	G	G	G	A	T	G	A	A	A	A	G	T	G	A	A	G	G	G	A	G	A	G	G	G
HLA-A		G	T	C	C	A	G	T	T	C	A	G	G	G	A	C	A	G	A	G	A	T	A	A	T	G	G	G	A	T	G	A	A	A	A	G	T	G	A	A	A	G	G	A	G	A	G	G	G
HLA-G.		G	T	C	C	A	G	T	T	C	A	G	G	G	A	C	A	G	G	G	A	T	T	C	C	G	G	G	A	T	G	A	A	A	A	G	T	G	A	A	G	G	G	A	G	A	G	G	G
HLA-B.		G	T	C	C	A	G	T	T	C	A	G	G	G	A	C	A	G	G	G	A	T	T	C	C	A	G	G	A	C	G	A	G	A	A	G	T	G	A	A	G	G	G	G	A	A	G	G	G
HLA-F.		G	T	T	C	A	A	T	C	A	A	G	G	G	A	C	T	G	G	G	A	T	T	T	C	G	G	A	A	T	G	A	A	T	A	A	T	G	A	A	G	G	G	A	G	A	T	G	G
HLA-C.		G	T	C	C	A	G	T	T	C	A	G	G	G	A	C	G	G	G	G	A	T	T	C	C	A	G	G	A	G	G	A	G	A	A	G	T	G	A	A	G	G	G	G	A	A	G	G	G
HCG4		G	T	C	C	A	G	T	T	C	T	G	G	G	A	C	G	G	G	G	A	T	T	C	C	G	G	G	A	T	G	A	A	A	A	A	T	G	A	A	G	-	-	-	-	A	G	G	G
		*	*		*	*		*				*	*	*	*			*		*	*	*					*		*		*	*			*		*	*	*	*						*		*	*
HCP5		T	G	A	G	C	C	C	A	T	G	C	T	G	A	G	G	G	T	T	T	T	T	C	T	C	T	G	G	T	T	T	C	-	T	C	A	G	A	C	A	G	C	T	C	C	G	G	G
HLA-A		G	G	G	G	C	C	C	A	T	G	C	C	G	A	G	G	G	T	T	T	C	T	C	C	C	T	T	G	T	T	T	C	-	T	C	A	G	A	C	A	G	C	T	C	C	T	G	G
HLA-G.		A	G	G	G	A	C	C	T	T	G	C	C	G	A	G	G	G	T	T	T	C	T	C	C	C	T	G	G	T	T	T	C	-	T	C	A	G	A	C	A	G	C	T	C	C	T	G	G
HLA-B.		T	G	G	G	C	G	C	A	G	C	C	T	G	G	G	G	G	T	C	T	C	T	C	C	C	T	G	G	T	T	T	C	C	A	C	A	G	A	C	A	G	A	T	C	C	T	T	G
HLA-F.		T	G	G	G	T	C	C	A	T	G	C	C	G	A	A	G	G	T	T	T	C	T	C	C	C	T	G	G	T	T	T	C	-	T	-	-	-	-	C	A	G	C	C	C	C	C	G	G
HLA-C.		T	G	G	G	C	G	C	A	G	C	C	T	T	G	G	G	G	T	C	T	C	T	C	C	C	T	G	G	T	T	T	C	C	A	C	A	G	A	C	A	G	A	T	C	C	T	T	G
HCG4		G	G	G	G	C	C	C	A	T	G	A	C	G	A	G	G	G	T	T	T	C	T	C	C	C	T	G	G	T	T	T	C	-	T	C	A	G	A	C	A	G	C	T	C	T	T	G	G
			*		*			*									*	*	*		*		*	*		*	*		*	*	*	*	*							*	*	*			*				*
HCP5		C	A	A	G	A	T	T	C	G	G	G	G	A	G	A	C	A	T	T	G	A	G	A	C	A	G	A	G	C	-	G	T	T	T	-	-	-	-	-	-	G	A	T	A	T	A	A	A
HLA-A		C	A	A	G	A	C	T	C	A	G	G	G	A	G	A	C	A	T	T	G	A	G	A	C	A	G	A	G	C	-	G	C	T	T	-	-	-	-	-	-	C	G	C	A	C	A	G	G
HLA-G.		C	A	A	G	A	C	T	C	A	G	G	G	A	G	A	C	A	C	T	G	A	G	A	C	A	G	A	A	C	-	G	C	T	T	-	-	-	-	-	-	G	G	C	A	C	A	A	G
HLA-B.		C	A	G	G	A	C	T	C	A	G	G	C	A	G	A	C	A	G	T	G	T	G	A	C	A	A	A	G	A	G	G	C	T	T	-	-	-	-	-	-	G	G	T	G	T	A	G	G
HLA-F.		G	A	A	G	A	C	T	C	A	G	G	G	A	G	A	C	A	T	T	G	A	G	A	C	A	-	-	-	C	-	A	C	C	C	T	G	C	A	C	A	G	G	A	G	G	G	G	G
HLA-C.		C	A	G	G	A	C	T	C	A	G	G	C	A	C	A	C	A	G	T	G	T	G	A	C	A	A	A	G	A	T	G	C	T	T	-	-	-	-	-	-	G	G	T	G	T	A	G	G
HCG4		C	A	A	G	A	C	T	C	A	G	G	G	A	G	A	C	A	T	T	G	A	G	A	C	A	G	A	G	C	-	G	C	T	T	-	-	-	-	-	-	G	G	C	A	C	A	G	G
			*		*	*		*	*		*	*		*		*	*	*		*	*		*	*	*	*
HCP5		A	A	G	-	G	G	G	G	T	A	A	G	A	G	C	C	A	A	G	T	C	C	C	A	G	G	G	C	C	C	G	G	A	G	C	T	T	G	G	C	T	C	T	C	T	G	G	G
HLA-A		C	A	G	A	G	G	G	G	T	C	A	G	G	G	C	G	A	A	G	T	C	C	C	A	G	G	G	C	C	C	C	A	G	G	C	G	T	G	G	C	T	C	T	C	A	G	G	G
HLA-G.		T	A	G	C	G	G	G	G	T	C	A	G	G	G	C	G	A	A	G	T	C	C	C	A	G	G	G	C	C	T	C	A	A	G	C	G	T	G	G	C	T	C	T	C	A	G	G	G
HLA-B.		A	A	G	A	G	G	G	A	T	C	A	G	G	A	C	G	A	A	G	T	C	C	C	A	-	G	G	T	C	C	C	G	G	A	C	G	G	G	G	C	T	C	T	C	A	G	G	G
HLA-F.		G	G	G	G	A	G	G	G	G	G	A	G	G	G	C	A	A	A	G	T	C	C	C	A	G	G	G	C	C	C	C	A	G	G	A	G	T	G	G	C	T	C	T	C	A	A	G	G
HLA-C.		A	A	G	A	G	G	G	A	T	C	A	G	G	A	C	G	A	A	G	T	C	C	C	A	-	G	G	T	C	C	C	G	G	G	C	G	G	G	G	C	T	C	T	C	A	G	G	G
HCG4		G	A	G	C	G	G	G	G	T	C	A	G	G	G	C	G	A	A	G	T	C	C	T	A	T	G	G	C	C	C	C	A	G	G	C	G	T	G	G	C	T	C	T	C	A	G	G	G
				*			*	*				*	*			*		*	*	*	*	*	*		*		*	*		*									*	*	*	*	*	*	*			*	*
																														kB1 Enhancer A															kB2 Enhancer A
HCP5		T	C	A	G	G	C	C	C	C	G	A	G	G	G	C	G	G	T	G	C	C	T	G	G	G	A	T	G	G	G	C	C	G	G	C	T	C	A	G	C	T	T	T	G	G	G	G	T
HLA-A		T	C	A	G	G	C	C	C	C	G	A	A	G	G	C	G	G	T	G	T	A	T	G	G	A	T	T	G	G	G	G	A	G	T	C	C	C	A	G	C	C	T	T	G	G	G	G	A
HLA-G.		T	C	A	G	G	C	C	C	C	A	C	A	G	G	C	G	G	T	G	T	A	T	G	G	G	T	T	G	G	G	G	A	G	G	C	C	C	C	G	C	G	T	T	G	G	G	G	A
HLA-B.		T	C	A	G	G	C	T	C	C	G	A	G	G	G	C	C	G	C	G	T	C	T	G	C	A	A	T	G	G	G	G	A	G	G	C	G	C	A	G	C	G	T	T	G	G	G	G	A
HLA-F.		T	C	A	G	G	C	C	C	C	G	A	-	G	G	C	G	G	T	G	T	C	T	G	G	G	G	T	T	G	G	G	A	G	G	C	T	C	A	G	T	A	T	T	G	A	G	A	A
HLA-C.		T	C	A	G	G	C	T	C	C	A	A	G	G	G	C	C	G	T	G	T	C	T	G	C	A	T	T	G	G	G	G	A	G	G	C	G	C	C	G	C	G	T	T	G	G	G	G	A
HCG4		T	C	A	G	G	C	C	C	C	G	A	A	G	G	C	G	A	T	G	T	A	T	T	G	A	T	T	G	G	G	G	A	G	G	C	C	C	A	G	G	G	T	T	G	G	G	G	A
		*	*	*	*	*	*		*	*				*	*	*				*			*					*		*	*			*		*		*		*			*	*	*		*
																				ISRE																		S(H)
HCP5		C	C	C	G	A	G	-	-	C	T	C	C	T	C	T	C	T	C	T	C	T	C	T	T	C	C	A	C	C	T	T	T	C	C	C	A	A	C	C	T	G	T	G	T	C	A	G	G
HLA-A		C	C	C	C	A	A	-	-	C	T	C	C	G	C	A	G	T	T	T	C	T	T	T	T	C	T	C	C	C	T	C	T	C	C	C	A	A	C	C	T	A	C	G	T	A	G	G	G
HLA-G.		C	-	-	-	-	-	-	-	-	-	-	-	-	-	-	-	-	-	-	-	T	C	T	C	C	T	C	C	T	T	C	T	C	C	T	A	A	C	C	T	G	T	G	T	C	G	G	G
HLA-B.		C	C	C	C	A	C	-	T	C	C	C	C	T	G	A	G	T	T	T	C	A	C	T	T	C	T	-	-	-	T	C	T	C	C	C	A	A	C	T	T	G	T	G	T	C	G	G	G
HLA-F.		C	C	C	C	A	T	C	T	C	C	C	C	A	G	A	G	T	T	T	C	T	C	T	T	T	C	-	-	-	T	C	T	C	C	C	A	A	C	C	C	G	T	G	T	C	A	G	G
HLA-C.		C	T	C	C	A	C	-	T	C	C	C	C	T	G	A	G	T	T	T	C	A	C	T	-	-	-	-	-	-	T	C	T	C	C	C	A	A	C	C	T	G	C	G	T	C	G	G	G
HCG4		C	C	C	C	A	T	-	-	C	T	C	C	G	C	A	G	T	T	T	C	T	C	T	T	C	T	C	C	C	T	C	T	C	C	C	A	A	C	T	T	A	T	G	T	A	G	G	G
		*	*	*	*	*				*		*	*		*	*	*	*	*	*	*	*	*	*	*	*	*	*	*		*		*	*	*		*	*	*					*	*			*	*
																	X1 & X2																														Y
HCP5		C	T	T	T	T	A	C	C	T	G	G	A	T	A	C	T	C	A	T	G	A	T	G	C	G	G	C	C	T	C	A	G	T	T	C	T	C	A	C	T	T	C	C	A	T	T	G	G
HLA-A		C	T	T	C	A	T	C	C	T	G	G	A	T	A	C	T	C	A	C	G	A	C	G	C	G	G	A	C	C	C	A	G	T	T	C	T	C	A	C	T	C	C	C	A	T	T	G	G
HLA-G.		C	T	T	C	T	T	C	C	T	G	G	A	T	A	C	T	C	A	C	C	G	G	G	C	G	G	C	C	C	C	A	G	T	T	C	T	C	A	C	T	C	C	C	A	T	T	A	G
HLA-B.		C	T	T	C	T	T	C	C	A	G	G	A	T	A	C	T	C	G	T	G	A	C	G	C	G	T	C	C	C	C	A	C	T	T	C	C	C	A	C	T	C	C	C	A	T	T	G	G
HLA-F.		C	T	T	C	T	T	C	C	T	G	G	A	T	A	C	T	C	A	T	A	A	C	G	C	G	G	C	C	C	C	A	T	T	T	C	T	C	A	C	T	C	C	C	A	T	T	G	G
HLA-C.		C	T	T	C	T	T	C	C	T	G	A	A	T	A	C	T	C	A	T	G	A	C	G	C	G	T	C	C	C	C	A	A	T	T	C	C	C	A	C	T	C	C	C	A	T	T	G	G
HCG4		C	T	T	C	T	T	C	C	T	G	G	A	C	A	C	T	C	A	G	G	A	T	G	T	G	G	A	C	T	C	A	G	T	T	C	T	C	A	C	C	C	C	C	A	T	T	T	G
		*	*	*				*	*		*		*		*	*	*	*						*		*			*		*	*		*	*	*		*	*	*			*	*	*	*	*		*
																						CAT																											TATA..
HCP5		G	T	T	G	G	G	T	T	C	C	T	A	G	A	T	C	A	G	C	C	A	A	T	C	A	G	T	G	T	C	G	C	C	G	C	G	G	T	T	C	C	T	G	-	G	T	T	C
HLA-A		G	T	C	G	G	G	T	T	T	C	C	A	G	A	G	A	A	G	C	C	A	A	T	C	A	G	T	G	T	C	G	T	C	G	C	G	G	T	C	G	C	-	T	-	G	T	T	C
HLA-G.		G	A	C	A	G	G	T	T	T	T	T	A	G	A	G	A	A	G	C	C	A	A	T	C	A	G	C	G	T	C	G	C	C	G	C	G	G	T	C	C	T	-	G	-	G	T	T	C
HLA-B.		A	T	T	G	G	A	T	A	T	C	T	A	G	A	G	A	A	G	C	C	A	A	T	C	A	G	C	G	T	C	G	C	C	G	C	G	G	T	C	C	C	-	A	-	G	T	T	C
HLA-F.		G	T	C	G	C	G	T	T	T	C	T	A	G	A	G	A	A	G	C	C	A	A	T	C	A	G	T	G	T	C	G	C	C	G	C	A	G	T	T	C	C	C	A	G	G	T	T	C
HLA-C.		G	T	C	G	G	G	T	-	T	C	T	A	G	A	G	A	A	G	C	C	A	A	T	C	A	G	C	G	T	C	T	C	C	G	C	A	G	T	C	C	C	-	G	-	G	T	T	C
HCG4		G	T	C	G	G	G	T	T	T	C	T	A	G	C	G	A	A	G	C	C	A	A	T	C	G	G	C	G	T	C	G	C	T	G	G	G	G	T	C	C	C	-	T	-	G	T	T	C
								*					*	*				*	*	*	*	*	*	*	*		*		*	*	*				*			*	*							*	*	*	*
		..TATA
HCP5		A	A	A	G	T	C	C	T	C	G	C	C	G	G	C	C	C	A	C	C	G	G	G	A	C	T	C	A	G	A	T	T	C	T	C	C	C	C	A	G	A	C	G	C	C	A	A	G
HLA-A		A	A	A	G	T	C	C	G	C	A	C	G	C	A	C	C	C	A	C	C	G	G	G	A	C	T	C	A	G	A	T	T	C	T	C	C	C	C	A	G	A	C	G	C	C	G	A	G
HLA-G.		A	A	A	G	T	C	C	T	C	G	C	T	C	A	C	C	C	A	C	C	C	G	G	A	C	T	C	-	-	A	T	T	C	T	C	C	C	C	A	G	A	C	G	C	C	A	A	G
HLA-B.		A	A	A	G	T	C	C	C	C	A	C	G	C	A	C	C	C	A	C	C	C	G	G	A	C	T	C	A	G	A	G	T	C	T	C	C	T	C	A	G	A	C	G	C	C	G	A	G
HLA-F.		A	A	A	G	T	C	C	-	C	A	C	G	C	A	C	C	C	C	G	C	G	G	G	A	C	T	C	A	T	A	T	T	T	T	T	C	C	C	A	G	A	C	G	C	G	G	A	G
HLA-C.		A	A	A	G	T	C	C	C	C	A	G	T	C	A	C	C	C	A	C	C	C	G	G	A	C	T	C	A	C	A	T	T	C	T	C	C	C	C	A	G	A	G	G	C	C	G	A	G
HCG4		G	A	A	G	T	C	C	C	C	G	C	G	A	A	C	C	C	A	T	T	G	G	G	A	C	T	C	A	G	A	T	T	C	T	C	C	C	C	A	G	A	C	G	C	C	G	A	G
			*	*	*	*	*	*		*						*	*	*					*	*	*	*	*	*			*		*		*		*		*	*	*	*		*	*			*	*
										Exon 1 of the Papillomavirus minor structural protein interacting protein (PMSP gene) - italicised nucleotides
HCP5		T	G	C	G	G	G	T	C	A	T	G	G	A	G	T	C	C	C	G	A	A	C	C	C	T	C	C	T	C	C	T	G	C	T	G	T	T	C	T	C	G	G	G	A	G	C	C	G
HLA-A		T	G	G	C	C	G	T	C	A	T	G	G	C	G	C	C	C	C	G	A	A	C	C	C	T	C	C	T	C	C	T	G	C	T	A	C	T	C	T	C	G	G	G	G	G	C	C	C
HLA-G.		T	G	G	T	G	G	T	C	A	T	G	G	C	G	C	C	C	C	G	A	A	C	C	C	T	C	T	T	C	C	T	G	C	T	G	C	T	C	T	C	G	G	G	G	G	C	C	C
HLA-B.		T	G	C	T	G	G	T	C	A	T	G	G	C	G	C	C	C	C	G	A	A	C	C	G	T	C	C	T	C	C	T	G	C	T	G	C	T	C	T	C	G	G	C	G	G	C	C	C
HLA-F.		T	G	G	-	G	G	T	C	A	T	G	G	C	G	C	C	C	C	G	A	A	G	C	C	T	C	C	T	C	C	T	G	C	T	G	C	T	C	T	C	A	G	G	G	G	C	C	C
HLA-C.		T	G	C	G	G	G	T	C	A	T	G	G	C	G	C	C	C	C	G	A	G	C	C	C	T	C	C	T	C	C	T	G	C	T	G	C	T	C	T	C	G	G	G	A	G	G	C	C
HCG4		T	G	G	-	G	G	T	C	A	T	G	G	C	G	T	C	C	C	G	A	A	C	C	C	T	C	C	T	C	C	T	G	C	T	G	C	T	C	T	T	G	G	G	G	G	C	C	C
		*	*				*	*	*	*	*	*	*		*		*	*	*	*	*			*		*	*		*	*	*	*	*	*	*			*	*	*			*			*		*
HCP5		G	C	C	C	T	G	A	T	C	C	A	G	A	C	C	T	G	G	G	C	A	G	G	T	G	A	G	T	G	C	G	G	G	G	T	C	G	G	G	A	G	G	G	A	A	A	A	G
HLA-A		G	C	C	C	T	G	A	C	C	C	A	G	A	C	C	T	G	G	G	C	G	G	G	T	G	A	G	T	G	C	G	G	G	G	T	C	G	G	G	A	G	G	G	A	A	A	C	C
HLA-G.		A	C	C	C	T	G	A	C	C	G	A	G	A	C	C	T	G	G	G	C	G	G	G	T	G	A	G	T	G	C	G	G	G	G	T	C	A	G	G	A	G	G	G	A	A	A	C	A
HLA-B.		G	C	C	C	T	G	A	C	C	G	A	G	A	C	C	T	G	G	G	C	C	G	G	T	G	A	G	T	G	C	G	G	G	-	T	C	G	G	G	A	G	G	G	A	A	A	T	G
HLA-F.		G	C	C	C	T	G	A	C	C	G	A	T	A	C	T	T	G	G	G	C	G	G	G	T	G	A	G	T	G	C	G	G	G	G	T	C	C	A	G	A	G	A	G	A	A	A	C	G
HLA-C.		G	C	C	C	T	G	A	C	C	G	A	G	A	C	C	T	G	G	G	C	C	T	G	T	G	A	G	T	G	C	G	G	G	G	T	T	G	G	G	A	G	G	G	A	A	G	C	G
HCG4		G	C	C	C	T	G	A	C	C	G	A	G	A	C	C	T	G	G	G	C	G	G	G	T	G	A	G	T	G	C	G	G	G	A	T	C	C	G	G	A	G	G	G	A	A	A	T	G
			*	*	*	*	*	*		*		*		*	*		*	*	*	*	*			*	*	*	*	*	*	*	*	*	*	*		*				*	*	*		*	*	*
HCP5		C	T	C	T	G	C	G	G	G	A	A	G	G	A	G	C	G	A	G	G	G	G	C	C	C	G	C	C	C	G	G	A	G	G	A	G	T	A	A	A	T	C	T	G	C	A	C	A
HLA-A		C	T	C	T	G	C	G	G	G	G	A	G	A	A	G	C	A	A	G	G	G	G	C	C	C	T	C	C	T	G	G	C	G	-	-	-	-	-	-	-	-	-	-	-	-	-	-	-
HLA-G.		C	C	C	T	G	C	G	C	G	G	A	G	G	A	G	G	G	A	G	G	G	G	C	C	G	G	C	C	C	G	G	C	G	-	-	-	-	-	-	-	-	-	-	-	-	-	-	-
HLA-B.		C	T	C	T	G	C	C	G	G	G	A	G	G	A	G	C	G	A	G	G	G	G	A	C	C	G	-	-	-	-	-	-	-	-	-	-	-	-	-	-	-	-	-	-	-	-	-	-
HLA-F.		C	T	C	T	G	T	G	G	G	G	A	G	G	A	G	T	G	A	G	G	G	G	C	C	C	G	C	C	C	G	G	T	G	-	-	-	-	-	-	-	-	-	-	-	-	-	-	-
HLA-C.		C	T	C	T	G	C	G	G	A	G	A	G	G	A	G	C	G	A	G	G	G	G	C	C	C	G	C	C	C	G	-	-	-	-	-	-	-	-	-	-	-	-	-	-	-	-	-	-
HCG4		C	T	C	T	G	C	G	G	G	G	A	G	G	A	G	G	T	A	G	G	G	G	C	C	C	G	-	-	-	-	-	-	-	-	-	-	-	-	-	-	-	-	-	-	-	-	-	-
		*		*	*	*						*	*		*	*			*	*	*	*	*		*
																The 48 bp sequence beneath this yellow box has 98% sequence identity with an orthologous region in the macaque (Macaca mulatta) at position 195838 - 195797 in accession AB128049.1
HCP5		T	A	T	T	T	A	A	T	T	A	C	A	G	A	T	T	A	C	A	A	T	T	A	C	A	A	T	C	A	A	G	G	C	A	G	A	A	A	T	G	A	T	C	T	C	A	T	T
HLA-A		-	-	-	-	-	-	-	-	-	-	-	-	-	-	-	-	-	-	-	-	-	-	-	-	-	-	-	-	-	-	-	-	-	-	-	-	-	-	-	-	-	-	-	-	-	-	-	-
HLA-G.		-	-	-	-	-	-	-	-	-	-	-	-	-	-	-	-	-	-	-	-	-	-	-	-	-	-	-	-	-	-	-	-	-	-	-	-	-	-	-	-	-	-	-	-	-	-	-	-
HLA-B.		-	-	-	-	-	-	-	-	-	-	-	-	-	-	-	-	-	-	-	-	-	-	-	-	-	-	-	-	-	-	-	-	-	-	-	-	-	-	-	-	-	-	-	-	-	-	-	-
HLA-F.		-	-	-	-	-	-	-	-	-	-	-	-	-	-	-	-	-	-	-	-	-	-	-	-	-	-	-	-	-	-	-	-	-	-	-	-	-	-	-	-	-	-	-	-	-	-	-	-
HLA-C.		-	-	-	-	-	-	-	-	-	-	-	-	-	-	-	-	-	-	-	-	-	-	-	-	-	-	-	-	-	-	-	-	-	-	-	-	-	-	-	-	-	-	-	-	-	-	-	-
HCG4		-	-	-	-	-	-	-	-	-	-	-	-	-	-	-	-	-	-	-	-	-	-	-	-	-	-	-	-	-	-	-	-	-	-	-	-	-	-	-	-	-	-	-	-	-	-	-	-
													812
HCP5		T	A	C	A	T	T	A	C	A	A	C	T	The remainder of the HCP5RNA sequence is from LTR16B at position 150 bp to 445 bp to ERV3-16A3_I-int (position 446-2552bp) in accession NR_040662.1 (NCBI)
HLA-A		-	-	-	-	-	-	-	-	-	-	-
HLA-G.		-	-	-	-	-	-	-	-	-	-	-
HLA-B.		-	-	-	-	-	-	-	-	-	-	-
HLA-F.		-	-	-	-	-	-	-	-	-	-	-
HLA-C.		-	-	-	-	-	-	-	-	-	-	-
HCG4		-	-	-	-	-	-	-	-	-	-	-
Transcription factor binding motifs in the HCP5 proximal promoter region and nucleotide diversity across ~720 bp of the HLA class I promoter regions.
Highlighted and box regions represent confirmed transcription factor binding site (TFBS) motifs based on previously published data (Ramsuran et al 2017) or from BLAST searches at NCBI.
Green boxes represent transcript sequences within the region of exon 1 of HLA-A, -B, -C, -G and -F. The HCG4 sequence is represented by the RNA sequence of NR_001317.3.
Accession numbers for the sequences presented to the right of the nucleotide matrix. Dots represent consensus allowing for one mismatch and a deletion with the reference sequence, and dashes indicate a deletion or absence of nucleotide at that base positi
Sites are numbered according to the first base in the HCP5 sequence.
Ramsuran V, et al (2017). Sequence and phylogenetic analysis of the untranslated promoter regions for HLA class I genes. J. Immunology. 198:2320-2329
[truncated: 8 more columns]
